# Supplementary material for: Different types of agricultural land use drive distinct soil bacterial communities
Source: Sci Rep. 2020 Oct 15;10:17418. doi: 10.1038/s41598-020-74193-8 (PMC7562711; doi:10.1038/s41598-020-74193-8)
Supplement: Supplementary file 2 — Supplementary file2 [file 41598_2020_74193_MOESM2_ESM.xlsx]

## Sheet: Sheet1
Code number	Land use type	sample ID	Longitude	Latitude	Crop type	pH (1:5)	EC (ds m-1)	OM (g Kg-1)	Av.P2O5 (mg kg-1)	K	Ca	Mg (cmolc kg-1)	Na
U-13-01-02-003	Upland	13001	127.068	37.3651	perilla	5.85	0.35	10.2	237	0.26	3.74	0.84	0.04
U-13-01-07-006	Upland	13002	126.934	37.0454	sweet_potato	6.44	0.4	17.4	275	0.9	5.76	2.85	0.04
U-13-01-09-003	Upland	13003	126.909	37.3147	perilla	6.73	0.39	7.8	286	0.36	3.84	1.46	0.03
U-13-01-10-002	Upland	13004	126.87	37.6439	perilla	5.59	0.23	6.4	245	0.24	5.4	1.52	0.06
U-13-01-13-009	Upland	13005	127.291	37.7323	bean	5.34	0.26	26.7	560	0.42	4.27	0.6	0.03
U-13-01-14-001	Upland	13006	127.02	37.1756	bean	6.6	0.34	23.3	430	0.38	5.22	1.33	0.05
U-13-01-18-001	Upland	13007	127.2	37.5178	bean	7.36	0.42	11.3	365	0.31	10.54	4.13	0.07
U-13-01-19-001	Upland	13008	127.373	37.1267	perilla	7.39	0.72	34.1	1203	2.17	7.66	2.93	0.19
U-13-01-20-008	Upland	13009	126.903	37.9633	bean	5.73	0.44	15.1	429	0.43	6.47	1.43	0.08
U-13-01-21-002	Upland	13010	127.522	37.1276	sweet_potato	6.47	0.41	18.5	749	0.67	4.74	1.22	0.05
U-13-01-21-004	Upland	13011	127.522	37.1262	sweet_potato	6.92	0.29	7	185	0.44	2.55	1.37	0.04
U-13-01-21-006	Upland	13012	127.549	37.1308	sweet_potato	6.4	0.34	8.2	574	0.43	2.96	1.19	0.04
U-13-01-22-002	Upland	13013	127.356	37.0378	bean	6.36	0.52	27.2	1668	1.16	5.42	1.46	0.12
U-13-01-23-005	Upland	13014	126.597	37.7052	perilla	6.56	0.32	10	54	0.83	2.77	2.2	0.1
U-13-01-24-003	Upland	13015	126.951	37.8834	perilla	5.52	0.16	9.6	373	0.17	3.19	0.71	0.04
U-13-01-25-003	Upland	13016	127.491	37.3631	bean	6.02	0.37	25.7	521	1.21	6.65	2.21	0.04
U-13-01-25-006	Upland	13017	127.492	37.3639	bean	6.77	0.5	32.3	1332	1.03	6.33	1.43	0.05
U-13-01-25-014	Upland	13018	127.498	37.3534	bean	5.77	0.6	17.4	1394	1.09	5.1	1.94	0.04
U-13-01-26-001	Upland	13019	126.953	37.0772	pepper	6.32	0.59	28.9	248	1.09	6.74	2.72	0.09
U-13-01-27-001	Upland	13021	127.283	37.4885	perilla	7.96	0.7	11.7	88	0.37	10.25	1.25	0.1
U-13-01-28-007	Upland	13022	127.052	38.2046	perilla	4.54	0.13	16.4	83	0.13	1.3	0.37	0.04
U-13-01-29-004	Upland	13023	127.239	37.9763	perilla	5	0.31	25.6	211	0.62	4.16	0.7	0.03
U-13-01-29-006	Upland	13024	127.24	37.9751	bean	5	0.35	17.1	112	0.31	3.05	0.97	0.5
U-13-01-31-003	Upland	13025	127.772	37.4552	bean	6.22	0.22	21.7	1022	0.48	3.05	0.87	0.03
U-13-02-01-006	Upland	13026	127.736	37.9256	radish	5.8	2.74	55.1	1389	1.46	7.8	1.7	0.13
U-13-02-02-003	Upland	13027	127.95	37.4141	corn	5.4	0.65	17.2	334	0.38	5.4	1.2	0.09
U-13-02-02-012	Upland	13028	127.829	37.3461	corn	5.4	0.44	8.7	427	0.2	6.6	1.1	0.07
U-13-02-03-001	Upland	13029	128.885	37.7187	potato	5.4	0.26	17.6	814	0.81	3.8	1	0.46
U-13-02-03-009	Upland	13030	128.792	37.8506	pepper	7.2	0.62	18.6	743	0.83	7.4	2.1	0.67
U-13-02-04-007	Upland	13031	129.085	37.5758	bean	6.7	0.36	39.6	1206	0.91	8.8	2.9	0.43
U-13-02-05-002	Upland	13032	128.997	37.2635	radish	7.4	0.23	23.5	522	0.72	7	1.5	0.04
U-13-02-08-005	Upland	13035	127.832	37.7391	pepper	5.7	0.14	36.6	866	0.57	3.8	0.6	0.28
U-13-02-08-014	Upland	13036	127.982	37.7564	pepper	6.9	0.95	61.2	755	1.04	11.1	1.1	0.47
U-13-02-09-002	Upland	13037	127.955	37.5285	pepper	5.9	0.17	30.2	915	0.4	5.4	1.4	0.29
U-13-02-09-014	Upland	13038	128.141	37.6163	pepper	7	0.8	25.9	440	1.01	5.6	1.8	0.41
U-13-02-09-015	Upland	13039	128.119	37.5592	pepper	6.1	0.35	18.4	758	0.73	3.1	1.1	0.35
U-13-02-10-004	Upland	13040	128.549	37.1263	bean	5.8	0.32	15.2	251	0.52	3.2	0.6	0.04
U-13-02-11-006	Upland	13041	128.444	37.6052	potato	6.2	0.31	24.4	813	0.95	3.3	0.8	0.11
U-13-02-11-013	Upland	13042	128.346	37.6362	potato	5.6	0.36	20.6	1160	0.97	2.6	0.6	0.03
U-13-02-12-006	Upland	13043	128.717	37.3595	radish	6.1	1.06	27.5	861	1.2	7.5	2.1	0.05
U-13-02-12-012	Upland	13044	128.848	37.4616	radish	5.6	0.2	18.3	796	0.98	3.1	0.9	0.12
U-13-02-14-004	Upland	13045	127.682	38.091	perilla	5.5	0.1	38.4	269	0.54	0.9	0.2	0.03
U-13-02-15-001	Upland	13046	128.023	38.0789	corn	6.9	0.71	31.8	871	1.27	4.4	1.5	0.44
U-13-02-16-002	Upland	13047	128.068	37.9449	deodeok	6.8	0.78	70.4	772	2.4	9	2.8	0.32
U-13-02-16-006	Upland	13048	128.106	38.1467	white_radish	7	0.13	5.3	224	0.24	3.6	0.7	0.27
U-13-02-18-001	Upland	13049	128.643	38.0784	pepper	7.3	0.79	23.5	920	1.72	6.9	3.3	0.82
U-13-02-18-002	Upland	13050	128.65	38.087	pepper	6.3	0.38	17.8	907	0.71	6.1	1.3	0.34
U-13-03-01-003	Upland	13051	127.423	36.6084	ginseng	6.1	0.34385	13.5851	565.172	0.351612	5.80938	1.53122	0.0870909
U-13-03-02-005	Upland	13052	127.978	37.0314	pepper	7.5	0.19155	15.0333	566.088	1.03792	5.68413	1.4291	0.0792106
U-13-03-02-016	Upland	13053	127.796	37.0004	tobacco	7.4	0.4197	21.6534	506.853	0.510897	6.33483	1.55984	0.191694
U-13-03-03-004	Upland	13054	128.121	37.1471	bean	6.1	0.1412	10.6888	254.037	0.200798	4.75574	1.31172	0.0665571
U-13-03-03-017	Upland	13055	128.186	37.0737	corn	6.2	0.35295	9.68888	126.866	0.0767774	6.83683	1.28825	0.0156997
U-13-03-04-015	Upland	13056	127.673	36.7006	radish	6.1	0.9945	10.344	248.465	0.19401	3.39114	0.735746	0.0408171
U-13-03-04-017	Upland	13057	127.605	36.6461	ginseng	5.2	0.17835	20.619	252.587	0.260123	4.88423	0.665414	0.0134277
U-13-03-04-022	Upland	13058	127.456	36.4584	pepper	5.7	0.12795	12.3094	68.8527	0.19481	4.33533	1.99325	0.137312
U-13-03-05-007	Upland	13059	127.754	36.4073	ginseng	6.3	0.1152	5.20648	608.224	0.08083	6.02146	0.956976	0.0433557
U-13-03-05-009	Upland	13060	127.758	36.4449	ginseng	7.5	0.646	11.25	146.865	0.0683225	5.1482	1.39426	0.151016
U-13-03-05-018	Upland	13061	127.684	36.4784	bean	5.8	0.1525	13.4127	445.634	0.277072	4.38302	0.924175	0.0311934
U-13-03-06-009	Upland	13062	127.693	36.3747	corn	5.9	0.2534	19.6191	735.548	0.385276	4.06206	1.05693	0.0688205
U-13-03-06-002	Upland	13063	127.763	36.3244	radish	6	0.24735	20.2398	433.726	0.35232	5.34897	1.38096	0.0660149
U-13-03-07-005	Upland	13064	127.411	36.2154	potato	4.7	0.5195	22.9637	317.089	0.118306	3.20082	0.932873	0.0406893
U-13-03-07-007	Upland	13065	127.94	36.1751	corn	5.2	0.1314	22.5499	153.43	0.317189	4.40048	1.62462	0.0713665
U-13-03-07-009	Upland	13066	127.917	36.1702	pepper	6.7	0.2766	17.4469	370.675	0.427883	4.69506	1.15812	0.0641111
U-13-03-09-011	Upland	13067	127.363	36.8983	tobacco	5.9	0.3705	17.0676	760.433	0.385123	3.8333	1.09634	0.0771735
U-13-03-09-001	Upland	13068	127.509	36.9035	pepper	7.2	0.4454	10.1026	191.139	0.410612	5.47821	1.45921	0.172867
U-13-03-10-004	Upland	13069	127.879	36.783	pepper	6	0.6615	21.55	188.391	0.495203	12.0712	2.14125	0.264845
U-13-03-10-010	Upland	13070	127.914	36.8462	pepper	6.9	0.3663	22.6534	596.774	0.739327	10.7898	1.80834	0.0415508
U-13-03-08-001	Upland	13071	127.602	36.7695	pepper	5.1	0.14175	11.0336	515.937	0.46517	1.34581	1.87726	0.0306954
U-13-03-11-006	Upland	13072	127.613	37.0738	bean	6	0.1749	22.5154	648.299	0.611489	5.53693	1.57091	0.0444314
U-13-03-11-016	Upland	13073	127.686	36.8953	tobacco	6.3	0.23335	19.3088	335.079	0.265527	4.17161	1.24383	0.105606
U-13-03-12-004	Upland	13074	128.415	37.0942	bean	6	0.43165	24.9635	443.26	0.902056	6.59564	1.6329	0.122044
U-13-03-12-012	Upland	13075	128.3	36.9416	adlay	7.9	0.296167	29.9976	120.912	0.494615	19.6475	2.8875	0.0879556
U-13-04-01-008	Upland	13076	127.199	36.7737	cowpea	6.8	0.291667	31.8595	772.188	0.484437	5.62345	1.69991	0.0852746
U-13-04-02-004	Upland	13077	127.157	36.5286	garlic	7.3	0.291667	20.4811	544.104	0.393975	8.25446	1.69558	0.110649
U-13-04-02-006	Upland	13078	127.233	36.3991	perilla	6.7	0.7	18.2054	1242.71	0.573577	10.1327	3.10994	0.210428
U-13-04-03-002	Upland	13079	126.617	36.2511	etc	4.5	0.718333	20.9363	1465.6	0.508363	1.22354	0.253974	0.0692959
U-13-04-04-007	Upland	13080	126.892	36.7453	garlic	4.8	1.20667	31.632	1168.82	0.340017	4.78588	1.67998	0.093527
U-13-04-06-002	Upland	13083	127.182	36.2477	etc	6.06667	0.301667	12.5162	126.408	0.619356	6.04805	2.75361	0.255436
U-13-04-06-008	Upland	13084	127.168	36.1335	etc	5.2	0.43	20.026	87.936	0.339789	4.64951	1.74984	0.326268
U-13-04-07-011	Upland	13085	127.529	36.1694	ginseng	5.6	0.221667	12.1749	197.856	0.151149	8.33731	1.89706	0.406108
U-13-04-08-002	Upland	13086	127.273	36.6698	etc	4.96667	0.126667	9.44407	133.736	0.124795	2.73597	0.728939	0.239459
U-13-04-09-001	Upland	13087	126.758	36.1931	etc	6.4	0.936667	26.853	1789.25	1.06054	7.96811	1.9856	0.304421
U-13-04-09-009	Upland	13088	126.725	36.2901	etc	5.43333	0.656667	13.3127	223.504	0.268218	2.7197	0.629658	0.245188
U-13-04-10-003	Upland	13089	126.656	36.0981	etc	5.36667	0.315	18.7744	557.844	0.5556	6.53476	1.39017	0.302521
U-13-04-10-006	Upland	13090	126.792	36.1158	etc	4.26667	0.205	4.66514	51.296	0.139972	1.27965	0.393274	0.184946
U-13-04-11-004	Upland	13091	126.827	36.4819	potato	6.23333	0.695	16.2711	651.276	0.61224	5.79654	2.37863	0.305425
U-13-04-11-005	Upland	13092	126.759	36.4813	pepper	5.33333	0.85	15.0195	898.596	0.445907	3.92933	1.32241	0.295584
U-13-04-12-007	Upland	13093	126.6	36.5854	pepper	6.3	0.311667	16.9538	343.5	0.389199	4.87338	1.35687	0.109036
U-13-04-12-008	Upland	13094	126.525	36.584	barley	7.56667	0.693333	42.669	1088.21	1.62535	10.188	2.73387	0.489731
U-13-04-13-005	Upland	13095	126.81	36.6596	etc	8.23333	0.418333	8.64758	595.4	0.230178	12.7764	0.715813	0.373264
U-13-04-13-011	Upland	13096	126.655	36.7187	etc	4.93333	0.195	18.0917	719.06	0.232237	2.37905	0.794341	0.274777
U-13-04-14-006	Upland	13097	126.298	36.6779	etc	7.4	0.29	14.9057	229.916	0.948617	8.63285	2.07464	0.333192
U-13-04-14-008	Upland	13098	126.261	36.8052	garlic	6.8	0.541667	24.8049	674.176	1.01218	10.0191	2.68537	0.355333
U-13-04-15-006	Upland	13099	126.663	36.8202	etc	5.96667	0.281667	28.2184	1043.32	0.577132	4.25581	0.784838	0.281234
U-13-04-15-008	Upland	13100	126.739	36.8088	pepper	5.03333	0.23	11.8335	113.279	0.44246	1.92307	1.03786	0.202612
U-13-05-01-003	Upland	13101	126.877	36.0182	pepper	7.2	0.4275	15.7803	144.651	0.25	9.56	2.9	0.14
U-13-05-01-007	Upland	13102	126.766	35.9234	etc	6.1	1.3575	23.4349	187.139	1.23	7.31	5.58	0.39
U-13-05-02-002	Upland	13103	126.998	36.0257	etc	7	0.6015	26.9634	1078.24	1.38	10.97	3.05	0.08
U-13-05-02-012	Upland	13104	127.031	35.9522	pepper	5.7	0.9535	19.31	105.551	0.5	4.08	2.14	0.13
U-13-05-03-004	Upland	13105	126.921	35.7072	garlic	6.5	0.887	14.8609	825.774	0.76	7.74	2.47	0.18
U-13-05-03-005	Upland	13106	126.879	35.6411	etc	6.3	0.5295	20.4466	826.699	0.49	6.52	1.99	0.16
U-13-05-03-012	Upland	13107	126.763	35.6433	mugunghwa	6.8	0.552	19.033	723.594	0.7	12.39	2.13	0.09
U-13-05-04-003	Upland	13108	127.432	35.4529	corn	5.8	0.2515	26.0439	1567.28	0.442901	4.14	0.99	0.18
U-13-05-04-009	Upland	13109	127.463	35.4742	etc	6.2	0.822	31.3193	1185.3	0.34	4.95	1.33	0.14
U-13-05-05-006	Upland	13110	126.832	35.8919	etc	6.9	1.09	31.5607	772.371	0.27	5.68	1.85	0.12
U-13-05-05-007	Upland	13111	126.979	35.7757	ginger	5.3	0.453	16.56	1066.22	2.25	4.82	1.69	0.11
U-13-05-05-008	Upland	13112	126.824	35.8891	green_onion	6.3	0.3745	13.9759	596.774	0.51	6.95	2.96	0.12
U-13-05-06-007	Upland	13113	127.19	35.8966	etc	6.6	0.281	26.9404	708.709	0.48	7.01	0.97	0.08
U-13-05-07-004	Upland	13114	127.469	35.8568	etc	6.4	1.19	27.8713	759.272	0.467598	3.28268	0.216572	0.077251
U-13-05-07-008	Upland	13115	127.434	35.9633	omija	5.8	1.26	38.9969	1637.81	1.04325	6.27944	1.72583	0.0891257
U-13-05-08-002	Upland	13116	127.663	35.8683	etc	5.6	0.248	24.6187	669.23	0.704005	4.00499	1.38196	0.0764245
U-13-05-08-005	Upland	13117	127.639	35.8223	perilla	6	0.1635	10.9302	855.819	0.16324	6.00449	1.65482	0.0590257
U-13-05-09-001	Upland	13118	127.522	35.6351	pepper	5.6	0.5125	20.1708	735.09	0.869393	6.13124	1.71875	0.0674641
U-13-05-09-008	Upland	13119	127.585	35.6793	rye	5.5	1.24	28.377	208.115	0.207483	4.60429	0.745495	0.0779469
U-13-05-10-001	Upland	13120	127.336	35.4973	blueberry	5.5	0.4065	12.5507	1218.28	0.525753	3.17166	0.804657	0.0592866
U-13-05-10-009	Upland	13121	127.146	35.6655	pepper	6	3.43	37.5487	1547.12	2.22418	4.93413	1.90085	0.567203
U-13-05-12-005	Upland	13122	126.697	35.5254	raspberry	4.8	0.205	12.9875	807.546	0.215974	2.16292	1.15132	0.053719
U-13-05-12-008	Upland	13123	126.519	35.4524	rye	7.5	0.318	16.33	511.128	0.132781	6.46806	1.99037	0.0838191
U-13-05-13-009	Upland	13124	126.511	35.6381	onion	5.5	0.2165	17.171	320.142	0.321109	4.50449	1.40163	0.0786429
U-13-06-03-007	Upland	13126	127.279	35.058	pepper	4.49	1.27167	20.6667	622.667	1.44667	1.85667	0.92	0.106667
U-13-06-03-011	Upland	13127	127.458	35.1582	plum	5.33667	0.176667	23.3333	260	0.39	4.1	0.743333	0.0966667
U-13-06-04-001	Upland	13128	126.613	35.0408	pear	5.17667	0.255	15.6667	495	0.143333	4.24667	1.29333	0.0433333
U-13-06-04-004	Upland	13129	126.735	35.0833	pear	5.77	0.885	50.3333	976.333	1.46	8.44333	2.22667	0.0833333
U-13-06-06-005	Upland	13130	126.951	35.2948	garlic	5	1.035	28.6667	1224.33	0.616667	3.82333	1.21667	0.16
U-13-06-07-001	Upland	13131	127.113	35.2549	radish	4.30667	0.468333	35.6667	473.333	0.76	4.7	1.56	0.286667
U-13-06-07-004	Upland	13132	127.152	35.2822	pepper	6.41667	0.983333	13	332	0.356667	4.18333	1.66667	0.163333
U-13-06-08-007	Upland	13133	127.494	35.1921	persimmon	4.98333	0.566667	27.3333	661.667	0.443333	5.27667	0.99	0.113333
U-13-06-08-008	Upland	13134	127.418	35.2695	persimmon	5.83333	0.241667	20.6667	910	0.463333	4.65	1.23333	0.05
U-13-06-09-008	Upland	13135	127.345	34.8082	etc	4.87333	0.225	11.3333	27.6667	0.136667	5.75667	1.72667	0.06
U-13-06-10-001	Upland	13136	127.188	34.9143	pepper	5.91667	0.445	11.3333	205	0.14	9.86333	3.40333	0.116667
U-13-06-10-002	Upland	13137	127.074	34.6883	potato	4.92333	4.24333	43.6667	1549.33	2.56667	4.77333	1.74333	0.573333
U-13-06-11-007	Upland	13138	126.919	35.0097	sudangrad	5.33333	0.246667	15.3333	28.3333	0.106667	4.17333	2.89667	0.0666667
U-13-06-12-007	Upland	13139	126.92	34.7965	pepper	4.59	0.336667	11.6667	298.667	0.256667	1.56667	0.66	0.0566667
U-13-06-13-005	Upland	13140	126.794	34.5872	radish	6.37	0.403333	22.3333	123.667	0.893333	6.83	2.72	0.106667
U-13-06-14-011	Upland	13141	126.302	34.7352	barley	6.89667	0.446667	31	331	0.42	8.33	2.27	0.156667
U-13-06-14-012	Upland	13142	126.332	34.573	radish	7.19333	1.1	23.3333	373	0.486667	8.66333	2.26667	0.783333
U-13-06-15-004	Upland	13144	126.488	34.7428	fig	7.74667	0.606667	28.3333	166.667	0.82	12.3667	3.25667	0.25
U-13-06-16-009	Upland	13145	126.447	35.0443	onion	5.16667	3.315	53.3333	1752.33	1.79333	7.01	2.11667	0.123333
U-13-06-17-003	Upland	13146	126.492	35.1706	garlic	4.75667	0.24	17.6667	320	0.55	2.5	0.703333	0.07
U-13-06-17-009	Upland	13147	126.58	35.0344	garlic	5.68333	0.858333	26.3333	943.333	0.623333	4.48	1.29	0.166667
U-13-06-18-003	Upland	13148	126.473	35.2826	radish	4.34	1.045	13.3333	399.667	0.55	2.5	0.703333	0.163333
U-13-06-18-010	Upland	13149	126.453	35.2976	radish	4.05667	0.295	50.6667	89	1.4	4.76	1.80667	0.12
U-13-06-19-010	Upland	13150	126.73	35.268	garlic	6.69	0.238333	24.6667	298.333	0.296667	9.57333	2.40667	0.0933333
U-13-07-01-001	Upland	13151	129.246	36.1767	sesame	5.9	0.36	36.76	1200	1.87	5.26	1.86	0.15
U-13-07-02-003	Upland	13153	129.291	35.9382	spinach	7.4	0.41	16.74	79	0.29	6.86	1.94	0.17
U-13-07-03-002	Upland	13154	128.27	36.1875	sesame	6.9	0.13	10.34	40	0.18	5.49	1.95	0.11
U-13-07-04-004	Upland	13156	128.6	36.4868	pepper	6.6	0.92	24.07	1249	0.68	6.27	2.65	0.2
U-13-07-04-010	Upland	13157	128.617	36.5132	pepper	6.1	0.51	39.11	831	1.32	6.19	1.77	0.08
U-13-07-05-008	Upland	13158	128.199	36.2642	sesame	7.1	0.29	28.58	55	0.35	6.56	2.18	0.12
U-13-07-05-011	Upland	13159	128.257	36.2658	pepper	7.9	0.35	23.34	238	0.34	6.81	2.24	0.13
U-13-07-06-005	Upland	13160	128.609	36.752	pepper	7.3	1.14	50.11	1702	2.17	5.62	2.5	0.26
U-13-07-06-010	Upland	13161	128.686	36.828	watermelon	5.4	0.19	20.21	464	0.61	2.58	0.87	0.07
U-13-07-07-003	Upland	13162	128.923	36.1519	bean	6.5	0.26	19.48	474	0.95	4.76	1.77	0.22
U-13-07-09-004	Upland	13165	128.031	36.6216	bean	7.4	0.15	25.92	112	1.08	9.18	3.22	0.15
U-13-07-10-006	Upland	13166	128.791	35.8263	bean	7.1	0.43	31.22	96	0.97	10.52	3.68	0.19
U-13-07-10-009	Upland	13167	128.838	35.8834	pepper	5.3	0.68	17.34	986	2.34	2.6	1.13	0.37
U-13-07-10-011	Upland	13168	128.819	35.9557	pepper	7.2	1.18	15.59	1692	1.72	5.75	4.31	0.34
U-13-07-11-003	Upland	13169	128.494	36.234	pepper	7.1	0.91	51.07	772	1.38	6.21	2.42	0.24
U-13-07-12-005	Upland	13170	128.787	36.3147	pepper	4.8	1.35	15.45	429	0.75	4.68	1.93	0.11
U-13-07-12-009	Upland	13171	128.679	36.2666	corn	4.8	0.32	19.61	301	0.69	2.7	0.83	0.07
U-13-07-13-006	Upland	13172	129.059	36.3498	pepper	5.7	0.14	14.23	122	0.48	3.93	1.26	0.1
U-13-07-14-004	Upland	13173	129.136	36.6656	pepper	5.7	0.2	13.42	325	0.31	4.64	2.06	0.17
U-13-07-18-001	Upland	13174	128.336	35.8802	bean	6.4	0.12	13.79	306	0.36	3.31	1.14	0.08
U-13-07-22-003	Upland	13175	129.295	37.0592	goldenrod	5.6	0.19	25.5	564	0.62	2.08	1.03	0.11
U-13-08-03-001	Upland	13176	128.027	35.143	pepper	7.17	0.5065	13.723	402.234	0.362685	7.36346	2.98319	0.298867
U-13-08-03-008	Upland	13177	128.037	35.1904	potato	6.17	3.09	32.8939	1255.74	1.47626	6.41554	1.75772	0.435589
U-13-08-06-005	Upland	13178	128.141	34.9974	bean	5.65	1.795	61.0296	459.282	1.76776	7.12263	2.09324	0.717894
U-13-08-06-009	Upland	13179	128.113	34.9296	garlic	7.94	0.6185	18.4468	133.003	0.820729	19.4298	1.07619	0.398133
U-13-08-07-006	Upland	13180	128.814	35.2995	bean	6.95	0.282	9.06824	371.53	0.620013	12.5763	3.35941	0.376299
U-13-08-09-003	Upland	13181	128.51	34.8423	garlic	6.8	1.25	35.5489	1150.04	1.13135	12.2231	2.69045	0.306038
U-13-08-10-003	Upland	13182	128.944	35.3466	garlic	5.51	3.165	28.2736	1362	1.61716	8.96599	1.94139	0.356203
U-13-08-11-005	Upland	13183	128.332	35.4006	pepper	6.27	0.248	24.3084	427.451	0.260313	4.86807	1.07446	0.264779
U-13-08-11-008	Upland	13184	128.201	35.3332	bean	6.54	0.232	29.9976	571.905	0.219592	7.59666	1.42264	0.27698
U-13-08-12-001	Upland	13185	128.38	35.2687	bean	5.28	0.163	28.2736	200.238	0.160403	3.91054	0.977193	0.268567
U-13-08-12-009	Upland	13186	128.431	35.2167	garlic	5.97	0.398	26	1006.32	1.31041	8.62463	1.62035	0.362916
U-13-08-13-006	Upland	13187	128.599	35.3968	potato	6.19	1.1	4.24104	499.037	0.402484	3.53654	0.875911	0.305023
U-13-08-14-003	Upland	13188	128.212	34.9953	bean	6.86	0.261	20.7225	225.959	0.514706	9.91851	1.32917	0.326764
U-13-08-15-001	Upland	13189	127.887	34.8822	potato	4.87	0.7945	17.8262	1081.48	0.945357	2.28239	0.862072	0.279687
U-13-08-15-010	Upland	13190	127.913	34.8976	etc	6.98	0.308	10.1026	426.728	0.567363	10.8692	1.18596	0.297831
U-13-08-16-006	Upland	13191	127.901	35.1175	garlic	6.68	0.8795	33.549	1076.9	1.74859	8.64299	2.52988	0.346113
U-13-08-17-004	Upland	13192	127.891	35.414	garlic	7.59	1.225	35.342	798.248	2.53679	10.5334	4.28387	0.684451
U-13-08-17-009	Upland	13193	127.949	35.328	bean	5.61	0.1915	24.8256	1277.68	0.842682	3.68191	1.28917	0.244686
U-13-08-18-002	Upland	13194	127.785	35.5672	bean	7.23	1.33	36.3764	878.581	0.719914	10.8781	1.01001	0.340175
U-13-08-18-003	Upland	13195	127.785	35.5343	bean	7.25	0.522	48.4444	1179.76	1.09886	10.6547	1.9385	0.266578
U-13-08-19-003	Upland	13196	127.938	35.6514	etc	6.85	0.4405	32.3767	676.008	0.948637	6.64785	1.7254	0.308461
U-13-08-19-008	Upland	13197	127.85	35.6944	pepper	7.08	0.309	20.1018	841.392	0.534168	6.60013	1.57901	0.262702
U-13-08-20-001	Upland	13198	128.154	35.495	bean	5.51	0.0955	18.7916	326.875	0.281411	2.09441	0.526466	0.245153
U-13-08-20-004	Upland	13199	128.131	35.4172	pepper	7.17	0.9525	22.8602	1295.32	0.766072	3.59921	1.14304	0.282055
U-13-08-22-005	Upland	13200	129.145	35.6099	garlic	6.03	1.415	16.1022	876.383	0.617779	4.7801	1.49848	0.30195
U-13-09-02-004	Upland	13201	126.247	33.2434	broccoli	6.87	0.4185	34.6836	658.146	1.15377	9.98253	2.25321	0.296129
U-13-09-02-009	Upland	13202	126.217	33.2799	garlic	7.35667	0.440333	12.2414	380.873	1.20633	7.72705	2.42185	0.108286
U-13-09-02-014	Upland	13203	126.277	33.2145	potato	4.79	1.065	87.4557	97.0319	0.882142	3.84731	0.963722	0.333275
U-13-09-02-021	Upland	13204	126.209	33.2842	garlic	5.67333	0.4015	12.4794	815.881	1.04238	3.63573	0.821323	0.0525663
U-13-09-02-023	Upland	13205	126.215	33.289	barley	5.45667	0.228333	14.1116	425.638	0.683795	2.81188	0.746175	0.0559809
U-13-09-02-027	Upland	13206	126.199	33.2557	etc	4.70333	0.675167	10.2416	56.8561	0.987902	6.68413	2.79121	0.103197
U-13-09-03-030	Upland	13207	126.826	33.4103	white_radish	4.68667	0.247667	134.664	62.1598	0.211916	0.280838	0.0836624	0.0804698
U-13-09-03-037	Upland	13208	126.867	33.4538	white_radish	4.95333	0.313833	236.013	59.4667	0.335695	1.84731	0.237825	0.0928665
U-13-09-04-043	Upland	13209	126.315	33.2504	rape	6.15667	0.3325	29.8713	79.6645	0.931378	8.78493	2.13269	0.120161
U-13-09-04-051	Upland	13210	126.3	33.2298	garlic	7.41333	0.570667	26.594	421.378	2.58709	16.0679	2.53373	0.243388
U-13-09-07-083	Upland	13211	126.761	33.551	garlic	8.37667	0.631167	40.4423	30.5578	3.35056	29.8004	2.95615	0.665289
U-13-09-07-092	Upland	13212	126.83	33.5138	white_radish	5.41667	0.877167	186.909	21.297	0.432631	2.07485	0.397746	0.171183
U-13-09-07-096	Upland	13213	126.81	33.524	carrot	8.12	0.737667	62.0299	49.3541	0.217863	22.5848	1.92127	0.180796
U-13-09-08-102	Upland	13214	126.34	33.4642	chive	6.63333	0.479667	19.8141	1034.62	1.30518	6.7989	2.87553	0.161005
U-13-09-08-103	Upland	13215	126.311	33.4499	cabbagh	5.77333	0.508333	15.9868	473.096	1.10044	5.80838	3.33251	0.208765
U-13-09-09-114	Upland	13216	126.616	33.5243	barley	6.48667	0.192667	38.2488	139.351	1.87324	7.69212	2.49877	0.210091
U-13-09-10-122	Upland	13217	126.172	33.298	garlic	6.42333	0.404	24.7549	221.077	1.76134	9.99251	3.74589	0.1291
U-13-09-11-132	Upland	13218	126.298	33.4337	cabbagh	6.53333	0.239833	20.7625	469.798	0.741214	6.88124	2.36632	0.128947
U-13-09-11-135	Upland	13219	126.285	33.3706	bean	6.52667	0.389833	43.7605	333.827	1.23395	11.4621	1.87973	0.118051
U-13-09-11-140	Upland	13220	126.276	33.4178	onion	4.52667	0.817833	18.3916	553.64	0.864622	2.69985	0.846496	0.0715094
O-14-01-09-002	Orchard	14001	126.574	37.2455	Grape	5	1.01	11.7	1014	1.03	2.26	0.83	0.03
O-14-01-13-003	Orchard	14002	127.214	37.6183	Pear	5.2	0.18	29	641	0.56	3.9	1.06	0.03
O-14-01-13-006	Orchard	14003	127.208	37.6069	Pear	4.9	0.21	12.9	816	0.4	2.73	0.67	0.01
O-14-01-21-001	Orchard	14004	127.515	37.1816	Apple	7.2	0.27	13.2	361	0.71	4.51	1.73	0.02
O-14-01-21-007	Orchard	14005	127.607	37.1125	Peach	6.9	0.42	23.1	528	0.63	7.05	1.51	0.04
O-14-01-21-008	Orchard	14006	127.62	37.1062	Peach	6.1	0.17	10.6	397	0.44	2.6	0.99	0.02
O-14-01-21-012	Orchard	14007	127.505	37.1819	Pear	6.6	0.2	10.9	332	0.35	2.86	0.72	0.03
O-14-01-22-004	Orchard	14008	127.246	36.9452	Grape	7	1.39	20.6	618	2.01	7.55	2.86	0.29
O-14-01-22-010	Orchard	14009	127.247	36.9441	Grape	6.5	2.23	19.2	548	1.03	5.39	2.24	0.65
O-14-01-22-012	Orchard	14010	127.26	36.9229	Grape	7	0.54	19.9	742	0.54	6.48	2.17	0.04
O-14-01-22-015	Orchard	14011	127.191	37.0196	Pear	7.4	0.39	14.7	757	0.99	6.49	1.2	0.04
O-14-01-22-019	Orchard	14012	127.189	37.0288	Pear	7.5	0.56	30.4	1227	0.84	9.14	1.58	0.11
O-14-01-23-002	Orchard	14013	126.623	37.7378	Grape	6.8	0.27	19.7	302	0.97	6.41	2.4	0.05
O-14-01-23-004	Orchard	14014	126.655	37.7338	Grape	7.4	0.7	21.5	84	0.9	12.78	4.02	0.2
O-14-01-25-003	Orchard	14015	127.59	37.241	Peach	7.5	0.82	17.9	1156	0.88	10.72	1.54	0.06
O-14-01-26-003	Orchard	14016	126.821	37.1873	Grape	7.4	0.6	9.8	591	0.55	5.77	1.97	0.15
O-14-01-26-008	Orchard	14017	126.883	37.2002	Grape	5.9	0.44	14.9	24	0.18	5.41	2.65	0.13
O-14-01-26-009	Orchard	14018	126.88	37.2414	Pear	6.9	0.42	17.3	1075	0.76	8.23	2.63	0.04
O-14-01-28-001	Orchard	14019	127.105	38.0633	Pear	6.3	0.74	30.7	1211	1.1	5.78	2.65	0.06
O-14-01-28-002	Orchard	14020	127.092	38.1406	Pear	6.7	0.31	34	1573	0.72	7.94	1.41	0.03
O-14-01-28-009	Orchard	14021	127.008	38.103	Pear	5.2	0.16	27.6	715	0.73	3.77	0.7	0.04
O-14-01-29-002	Orchard	14022	127.278	38.0975	Apple	7.1	0.68	35.9	820	0.94	11.55	3.66	0.11
O-14-01-30-002	Orchard	14023	127.544	37.8914	Apple	7.1	0.36	30.6	389	0.72	7.76	1.35	0.04
O-14-01-30-003	Orchard	14024	127.552	37.9004	Apple	6.8	0.77	33.5	1047	0.86	7.63	1.53	0.04
O-14-01-31-001	Orchard	14025	127.761	37.5369	Apple	6.3	0.57	37.5	996	0.49	5.72	1.86	0.04
O-14-02-01-001	Orchard	14026	127.775	37.9527	Apple	6.88	0.7	33.51	1132	0.87	1.11	2.88	0.56
O-14-02-01-016	Orchard	14027	127.78	37.9531	Apple	6.22	1.07	69.84	1638	1.76	15.53	5	0.71
O-14-02-02-002	Orchard	14028	128	37.414	Peach	6.25	0.25	15.31	163	0.52	9.29	3.21	0.17
O-14-02-02-006	Orchard	14029	128.005	37.3441	Peach	5.47	1.84	27.91	643	2.28	4.43	1.21	1.73
O-14-02-02-007	Orchard	14030	128.002	37.3429	Peach	5.51	0.06	22.63	494	0.55	1.82	0.46	0.74
O-14-02-03-011	Orchard	14031	127.993	37.4101	Pear	6.78	0.21	57.89	1007	0.75	7.16	2.4	0.81
O-14-02-03-005	Orchard	14032	128.895	37.6978	Pear	6.4	0.15	44.5	544	2.34	6.08	1.9	1.27
O-14-02-03-007	Orchard	14033	128.902	37.6984	Pear	5.28	0.24	30.6	874	0.58	8.32	2.04	0.7
O-14-02-03-010	Orchard	14034	128.9	37.7101	Grape	5.69	1.72	74.17	807	2.5	7.79	2.71	0.51
O-14-02-04-001	Orchard	14035	128.896	37.7245	Peach	6.83	0.54	21.34	537	1.31	7.6	1.83	0.48
O-14-02-04-003	Orchard	14036	129.099	37.5136	Pear	4.54	0.33	43.32	1163	1.38	3.4	1.13	0.79
O-14-02-05-005	Orchard	14037	129.122	37.4796	Grape	7.44	0.16	23.14	381	0.36	14.58	2.73	0.66
O-14-02-06-004	Orchard	14038	128.544	38.1801	Pear	7.2	0.27	51.48	1121	1.46	12.09	3.33	0.82
O-14-02-07-001	Orchard	14039	129.165	37.467	Grape	7.1	0.27	34.94	812	0.65	8.55	2.22	0.49
O-14-02-07-003	Orchard	14040	127.818	37.5757	Pear	7.23	0.33	23.37	619	0.79	8.4	1.82	0.7
O-14-02-08-001	Orchard	14041	127.821	37.5705	Pear	6.5	1.46	22.53	799	2.97	7.86	2.17	0.35
O-14-02-08-003	Orchard	14042	128.108	37.5036	Peach	4.72	0.19	13.83	369	0.58	1.79	0.52	0.32
O-14-02-09-002	Orchard	14043	128.064	37.4613	Grape	6.75	0.36	24.05	309	1.2	11.45	3.3	0.54
O-14-02-09-004	Orchard	14044	128.294	37.2288	Apple	7.04	3.05	54.36	1204	4.13	8.01	3.45	0.66
O-14-02-01-001	Orchard	14045	128.582	37.1352	Grape	5.95	0.08	22.62	231	0.57	5.46	1.53	0.71
O-14-02-10-001	Orchard	14046	128.407	37.3922	Grape	5.21	0.4	56.69	989	1.29	7.44	2	0.7
O-14-02-12-001	Orchard	14047	127.272	38.1925	Grape	6.52	0.24	37.51	334	1.54	7.79	1.79	0.83
O-14-02-13-001	Orchard	14048	127.712	38.1733	Pear	6.79	1.9	20.39	1708	3.01	6.75	2.27	0.63
O-14-02-16-002	Orchard	14049	128.602	38.0703	Pear	5.15	2.12	54.59	1425	2.81	8.92	2.514	1.37
O-14-02-16-005	Orchard	14050	128.604	38.0498	Pear	6.2	0.26	15.9	426	1.13	4.47	1.98	0.2
O-14-03-01-005	Orchard	14051	127.442	36.6557	Pear	5.5	0.12415	10.344	417.467	0.180692	3.45768	0.62191	0.0163801
O-14-03-01-008	Orchard	14052	127.531	36.6254	Grape	6.8	0.4333	6.2064	976.456	0.662408	8.03031	1.69639	0.0335579
O-14-03-02-004	Orchard	14053	127.772	37.044	Peach	6.4	0.20505	19.5502	472.809	0.604315	5.18195	1.0345	0.018264
O-14-03-02-008	Orchard	14054	127.832	36.9824	Pear	7	0.33185	16.6883	717.228	0.213568	5.52893	0.890356	0.018808
O-14-03-02-015	Orchard	14055	127.74	36.9822	Apple	7.4	0.2809	13.2403	194.421	0.291087	8.10783	2.36997	0.0307592
O-14-03-03-003	Orchard	14056	128.196	37.1046	Apple	6.8	0.6545	24.3084	817.988	0.532411	8.89045	1.47677	0.0235321
O-14-03-03-006	Orchard	14057	128.244	37.202	Apple	6.9	0.39305	13.723	152.056	0.2943	8.78535	1.31527	0.0358385
O-14-03-04-017	Orchard	14058	127.465	36.728	Apple	6.7	0.491517	11.3439	250.068	0.432512	9.75547	0.709358	0.121448
O-14-03-04-012	Orchard	14059	127.357	36.6045	Apple	6.6	0.26105	11.3094	571.355	0.42354	5.83074	1.99424	0.0183269
O-14-03-04-018	Orchard	14060	127.476	36.7532	Pear	6.1	0.7875	24.3084	758.906	0.512678	9.44088	1.92204	0.0506837
O-14-03-05-001	Orchard	14061	127.735	36.4432	Pear	5.4	0.1946	24.136	348.691	0.744921	3.07251	0.931894	0.0663395
O-14-03-05-003	Orchard	14062	127.729	36.4091	Apple	7	0.28505	13.792	128.698	0.450878	6.16918	2.36169	0.0931506
O-14-03-06-004	Orchard	14063	127.604	36.2501	Peach	7.3	0.29385	12.5162	493.724	0.518601	4.53624	1.29518	0.0630077
O-14-03-06-008	Orchard	14064	127.632	36.2181	Apple	6.8	0.2332	13.6196	495.556	0.211137	4.53315	1.29889	0.0154272
O-14-03-06-022	Orchard	14065	127.591	36.3018	Grape	6.3	0.57215	8.9648	305.257	0.263121	3.86368	0.811089	0.069902
O-14-03-07-014	Orchard	14066	127.726	36.1273	Apple	6.5	0.5178	18.4123	394.109	0.497922	5.15551	1.65671	0.0309567
O-14-03-07-021	Orchard	14067	127.764	36.1536	plum	5.4	0.15915	19.1364	347.393	0.136527	8.51722	0.831088	0.131666
O-14-03-07-033	Orchard	14068	127.878	36.2067	Grape	6.6	0.23735	14.7919	333.424	0.236671	3.00721	0.963807	0.0534397
O-14-03-09-003	Orchard	14069	127.523	36.886	Peach	7.6	0.422	18.2399	474.946	0.287867	6.87043	1.00788	0.0184401
O-14-03-10-004	Orchard	14070	127.837	36.7859	Pear	6.2	0.4492	23.3774	1114.16	0.855781	5.70334	0.982184	0.053796
O-14-03-10-009	Orchard	14071	127.986	36.7357	Apple	6.9	0.66365	45.9274	1148.66	2.69392	12.2913	2.13327	0.0517572
O-14-03-10-011	Orchard	14072	127.982	36.7858	Apple	6.7	0.29495	17.5848	345.179	0.868043	11.2687	1.56457	0.0711641
O-14-03-11-002	Orchard	14073	127.609	37.0536	Grape	6.9	0.23715	16.9642	403.956	0.679761	5.71971	1.03224	0.0436842
O-14-03-11-004	Orchard	14074	127.639	37.1033	Peach	5.9	0.2959	26.2048	710.816	1.02132	5.66675	1.48325	0.0834473
O-14-03-11-011	Orchard	14075	127.731	36.9488	Apple	5.3	0.1931	22.0327	173.887	0.481616	1.68518	0.460681	0.0497007
O-14-04-01-003	Orchard	14076	127.113	36.8893	Pear	6.4	1.13667	35.7282	1496.13	1.13694	10.7041	1.0717	0.0662936
O-14-04-01-008	Orchard	14077	127.103	36.9161	Pear	6.93333	0.893333	35.1593	1715.97	1.01791	16.3443	2.84331	0.0893325
O-14-04-01-013	Orchard	14078	127.185	36.8632	Grape	7.9	0.536667	22.5292	417.696	0.454389	15.5825	1.66274	0.100048
O-14-04-01-016	Orchard	14079	127.186	36.8883	Grape	6.66667	0.425	28.446	311.44	0.335216	9.71593	3.23281	0.238657
O-14-04-01-019	Orchard	14080	127.231	36.8931	Grape	6.2	1.44667	23.5533	474.488	0.975807	8.45991	3.80206	0.188749
O-14-04-02-001	Orchard	14081	127.168	36.4435	blueberry	4.4	0.64	26.2841	305.028	0.325971	4.11447	0.897634	0.0268117
O-14-04-02-002	Orchard	14082	127.046	36.4807	Pear	6.43333	0.57	59.7366	1425.3	1.79168	17.1668	3.97041	0.10933
O-14-04-03-001	Orchard	14083	126.602	36.2916	Grape	6	0.353333	24.1222	666.848	0.22665	8.45812	1.60906	0.0661683
O-14-04-03-002	Orchard	14084	126.599	36.3084	Pear	6.56667	0.878333	32.7698	650.36	1.13641	14.9682	5.17614	0.106702
O-14-04-04-008	Orchard	14085	127.066	36.884	Pear	6.56667	0.825	73.3907	1322.7	0.871619	16.1784	4.16711	0.0837089
O-14-04-05-001	Orchard	14086	126.363	36.7712	Apple	5.16667	0.446667	25.1463	1204.54	0.607103	18.3487	1.79303	0.102558
O-14-04-06-001	Orchard	14087	127.141	36.2233	Peach	7.3	0.618333	39.483	979.204	1.04818	13.9157	3.34292	0.132642
O-14-04-06-005	Orchard	14088	127.165	36.1474	Apple	6.13333	0.323333	25.1463	297.7	0.785998	7.22081	1.82528	0.0484132
O-14-04-06-007	Orchard	14089	127.189	36.163	Grape	5.5	1.17	24.5773	935.236	1.2149	6.19233	2.11615	0.112368
O-14-04-07-001	Orchard	14090	127.466	36.1147	Peach	6.43333	0.436667	22.9844	870.2	0.415923	6.23649	1.06638	0.0642406
O-14-04-09-003	Orchard	14091	126.897	36.2171	Grape	6.9	0.665	26.9668	1073.55	0.951481	7.72044	1.83712	0.100413
O-14-04-11-001	Orchard	14092	126.891	36.3414	Apple	6.2	0.436667	44.0344	1055.23	0.784435	8.70484	2.31499	0.0742346
O-14-04-12-002	Orchard	14093	126.691	36.5031	Apple	6.36667	0.511667	18.0917	205.184	0.405788	10.6844	4.70681	0.0755166
O-14-04-12-003	Orchard	14094	126.616	36.5189	Apple	6.1	0.211667	23.2119	531.28	0.475361	6.02345	1.66424	0.0508428
O-14-04-12-004	Orchard	14095	126.605	36.6132	Pear	7.4	0.436667	25.26	427.772	0.638132	7.89125	1.63205	0.0635106
O-14-04-13-001	Orchard	14096	126.862	36.604	Apple	6.93333	0.37	22.1879	633.872	0.741216	9.25343	3.83326	0.0537195
O-14-04-13-004	Orchard	14097	126.786	36.6159	Pear	4.53333	0.381667	7.73731	251.9	0.405747	2.23121	0.926169	0.100602
O-14-04-13-010	Orchard	14098	126.77	36.6716	Apple	6.2	0.89	20.026	428.688	1.12591	7.15417	2.36814	0.252476
O-14-04-13-013	Orchard	14099	126.701	36.7161	Apple	5.53333	0.466667	23.6671	193.276	0.831479	7.05941	1.10231	0.0391046
O-14-04-15-006	Orchard	14100	126.712	36.8603	Apple	5.43333	0.696667	25.3738	1375.83	0.501746	5.81547	2.34197	0.0511586
O-14-05-01-001	Orchard	14101	126.799	36.0177	Pear	6.46667	0.515833	23.0326	834.522	0.513554	7.2095	1.69108	0.0642163
O-14-05-01-002	Orchard	14102	126.861	35.9953	Pear	6.29667	1.08833	34.042	954.899	1.01238	4.60088	2.05729	0.103465
O-14-05-01-005	Orchard	14103	126.843	35.9396	Grape	7.19667	0.7595	20.5846	110.58	0.221395	9.65095	3.08854	0.209874
O-14-05-02-001	Orchard	14104	127.062	36.0536	Pear	7.01	0.703	26.0555	438.782	0.487895	7.44802	0.199676	0.0640278
O-14-05-02-004	Orchard	14105	127.034	36.0699	Apple	6.79667	0.621333	2.71171	135.699	0.31342	5.69461	0.688719	0.0949978
O-14-05-02-009	Orchard	14106	127.024	36.0839	Persimmon	7.46	0.766333	38.9848	247.662	0.371942	11.2015	0.383582	0.061157
O-14-05-03-001	Orchard	14107	126.915	35.6264	Apple	6.95667	0.8865	22.2741	692.203	1.18199	6.83358	4.34282	0.19046
O-14-05-03-003	Orchard	14108	126.914	35.6227	Peach	6.99	1.006	49.927	1303.88	1.30241	8.81715	2.51534	0.0714876
O-14-05-03-005	Orchard	14109	126.906	35.6362	Apple	5.62667	0.948833	31.825	1058.79	0.311154	5.5232	0.874626	0.137213
O-14-05-04-001	Orchard	14110	127.24	35.381	Pear	6.51	0.376	48.203	284.925	0.697593	7.58455	1.83672	0.0452965
O-14-05-04-004	Orchard	14111	127.36	35.5138	Apple	6.82	0.573333	42.3414	829.362	0.400844	7.72535	1.81067	0.0411454
O-14-05-04-006	Orchard	14112	127.219	35.3407	Grape	6	0.726	30.4458	350.562	0.326547	7.083	1.33976	0.168027
O-14-05-05-002	Orchard	14113	126.852	35.8721	Pear	7.06333	0.671	43.3758	740.739	0.753741	12.0809	1.26984	0.0454371
O-14-05-05-003	Orchard	14114	126.844	35.8327	Apple	6.16	0.454	34.2042	1052.27	1.24609	5.5941	1.54223	0.0756387
O-14-05-05-007	Orchard	14115	126.833	35.8264	Peach	5.65333	1.14033	48.0996	813.835	1.47239	6.95969	1.69897	0.097989
O-14-05-06-007	Orchard	14116	127.021	35.8384	Pear	6.33667	1.01917	15.4244	1223.03	0.44851	6.06608	1.25345	0.0399188
O-14-05-06-009	Orchard	14117	127.193	36.0357	Persimmon	5.45667	0.378333	24.8256	233.656	0.182688	2.30912	0.505721	0.0304727
O-14-05-08-003	Orchard	14118	127.654	36.0539	Apple	6.99667	1.07	19.2743	649.81	0.975101	8.63519	1.04364	0.0524866
O-14-05-08-005	Orchard	14119	127.736	36.0292	Grape	5.06667	1.32833	7.82715	168.184	1.15248	2.06418	0.68178	0.101696
O-14-05-10-001	Orchard	14120	127.286	35.676	Pear	4.70667	6.28	92.8667	1655.38	2.50183	14.7386	2.2984	0.373133
O-14-05-12-002	Orchard	14121	126.659	35.4108	Pear	7.32	0.299133	13.3782	197.935	0.513949	6.01844	1.03899	0.0545803
O-14-05-12-004	Orchard	14122	126.664	35.4074	Persimmon	7.24	0.280933	23.9291	78.7113	0.49913	6.88163	0.596374	0.0374627
O-14-05-13-002	Orchard	14123	126.662	35.6106	Peach	4.33	0.6415	22.1577	242.746	0.697543	4.37287	0.864023	0.0415311
O-14-05-13-005	Orchard	14124	126.726	35.6923	Pear	6.44333	0.465133	61.0763	909.817	1.01487	11.7015	1.86547	0.0547977
O-14-05-13-008	Orchard	14125	126.665	35.6352	Persimmon	6.50333	0.3544	40.1692	845.437	0.537059	11.2103	1.02068	0.0803668
O-14-06-04-001	Orchard	14126	126.612	34.9431	Pear	5.53	0.273333	35	424	0.503333	5.98333	2.89667	0.11
O-14-06-04-003	Orchard	14127	126.733	35.0501	Grape	7	0.411667	27.6667	269	0.33	9.61333	2.16333	0.126667
O-14-06-04-007	Orchard	14128	126.747	34.9542	Pear	6.36	0.243333	19.6667	402	0.466667	5.71667	2.01667	0.0933333
O-14-06-06-003	Orchard	14129	126.921	35.2902	Pear	6.45333	0.71	41	1207	1.79	12.2367	3.34	0.103333
O-14-06-06-006	Orchard	14130	127.025	35.3436	mulberry	5.35667	0.391667	48	566	0.553333	4.96333	0.95	0.07
O-14-06-07-002	Orchard	14131	127.171	35.2978	Apple	6.29333	0.278333	17.6667	693	0.63	4.12	1.07333	0.0566667
O-14-06-07-003	Orchard	14132	127.166	35.2959	Apple	6.83333	0.445	26	589	0.86	6.42333	1.69667	0.0733333
O-14-06-08-001	Orchard	14133	127.441	35.2038	Persimmon	6.00667	0.303333	44.6667	1067	0.78	6.63333	2.49667	0.116667
O-14-06-08-003	Orchard	14134	127.476	35.2417	Persimmon	7.07667	0.476667	44	568	0.606667	9.07333	1.21667	0.1
O-14-06-08-004	Orchard	14135	127.441	35.2334	Persimmon	6.21333	0.235	26	584.667	0.603333	4.64	1.84333	0.0833333
O-14-06-10-007	Orchard	14136	127.173	34.8852	Persimmon	6.43667	0.431667	55.6667	517	1.77667	11.0467	4.46	0.0866667
O-14-06-10-008	Orchard	14137	127.169	34.8067	Apple	5.88667	1.60833	48.6667	1501.33	1.7	6.19	2.43667	0.0766667
O-14-06-11-001	Orchard	14138	126.941	35.032	Peach	6.05	0.471667	54	1260.33	1.36333	9.58333	4.06	0.113333
O-14-06-11-003	Orchard	14139	126.942	35.0515	Peach	6.10333	0.86	41	1056.33	1.98	8.83	2.79333	0.0766667
O-14-06-11-004	Orchard	14140	126.943	35.0507	Peach	6.54	1.06333	58.6667	1379	1.82	11.6867	3.14667	0.16
O-14-06-11-006	Orchard	14141	126.93	34.9953	Peach	5.73	0.33	28	673	1.40667	10.8067	3.58	0.09
O-14-06-11-008	Orchard	14142	126.975	35.0199	Peach	5.95333	1.29	32.3333	939.333	2.11	7.48667	2.15	0.223333
O-14-06-13-002	Orchard	14143	126.821	34.7281	Pear	5.92667	0.536667	44.6667	744.667	0.713333	7.62	2.11333	0.0866667
O-14-06-13-004	Orchard	14144	126.763	34.5848	Grape	6.54667	7.365	63.6667	1565.67	5.10333	10.69	4.93333	1.08667
O-14-06-13-007	Orchard	14145	126.822	34.552	Persimmon	6.3	0.305	32.3333	478	0.666667	5.65333	1.80667	0.11
O-14-06-13-008	Orchard	14146	126.814	34.4884	kiwi	6.16667	0.56	60.6667	1264	1.48667	8.68	3.03333	0.433333
O-14-06-14-004	Orchard	14147	126.663	34.4768	Persimmon	6.59	0.443333	41	833.667	0.74	9.14	2.26	0.133333
O-14-06-14-006	Orchard	14148	126.61	34.5114	Grape	7.38	2.90167	74	1911	3.01333	18.35	6.21333	0.586667
O-14-06-14-008	Orchard	14149	126.613	34.5208	Grape	7.52	0.753333	55.3333	800.667	1.05667	19.4367	2.61333	0.35
O-14-06-14-010	Orchard	14150	126.662	34.5953	Pear	6.08667	0.761667	47	817	0.36	6.84333	2.24333	0.15
O-14-07-03-011	Orchard	14151	128.195	36.1152	Grape	6.7	0.77	11.15	690	0.85	4.57	1.33	0.1
O-14-07-03-017	Orchard	14152	128.191	36.1142	plum	7.4	0.31	14.49	361	0.31	4.33	1.51	0.07
O-14-07-03-018	Orchard	14153	128.187	36.113	Grape	5.4	0.28	14.96	550	0.69	4.41	1.44	0.07
O-14-07-03-027	Orchard	14154	128.249	36.1687	plum	6.7	0.45	23.45	135	0.97	9.77	3.37	0.06
O-14-07-04-011	Orchard	14155	128.889	36.4763	Apple	6.8	0.65	62.42	650	0.98	11.41	3.07	0.07
O-14-07-05-005	Orchard	14156	128.279	36.21	Peach	7.2	0.65	29.9	521	0.79	5.57	1.54	0.09
O-14-07-06-007	Orchard	14157	128.497	36.883	Apple	7.4	0.81	74.19	562	0.73	13.51	2.78	0.06
O-14-07-06-008	Orchard	14158	128.483	36.8876	Apple	6.5	1.34	39.82	371	1.31	8.7	2.05	0.04
O-14-07-07-023	Orchard	14159	128.895	36.0459	Apple	7.4	0.47	37.57	268	1.28	9.26	3.01	0.2
O-14-07-07-025	Orchard	14160	128.897	36.0489	Apple	5.2	1.7	32.14	605	1.48	5.14	1.3	0.29
O-14-07-08-014	Orchard	14161	128.064	36.2817	Apple	4.9	0.32	20.83	732	0.34	1.54	0.62	0.05
O-14-07-08-020	Orchard	14162	127.996	36.2707	Grape	6	0.99	48.74	1098	1.31	4.9	1.94	0.13
O-14-07-09-009	Orchard	14163	128.141	36.8093	Apple	6.5	0.6	60.04	556	1.33	10.07	1.63	0.07
O-14-07-09-011	Orchard	14164	128.137	36.7506	Apple	7.1	0.44	31.03	513	0.18	8.8	2.07	0.09
O-14-07-10-010	Orchard	14165	128.827	35.9573	Peach	6.7	0.47	23.51	321	1.82	11.29	3.52	0.14
O-14-07-10-011	Orchard	14166	128.83	35.9594	Peach	7.3	0.53	33.95	365	0.98	10.16	3.62	0.12
O-14-07-10-012	Orchard	14167	128.794	35.9608	plum	5.9	1.18	36.21	504	0.99	5.54	1.06	0.09
O-14-07-11-007	Orchard	14169	128.543	36.2769	Apple	7	0.96	29.58	468	0.44	8.16	1.51	0.08
O-14-07-14-001	Orchard	14170	129.044	36.2458	Apple	7	0.64	85.57	1163	2.04	11.32	3.83	0.07
O-14-07-14-008	Orchard	14171	128.945	36.287	Apple	6.7	0.53	40.57	537	0.65	7.76	1.98	0.1
O-14-07-14-019	Orchard	14172	129.145	36.3535	Apple	7.1	0.71	19.08	411	0.49	8.64	2.94	0.11
O-14-07-16-020	Orchard	14173	128.597	35.6718	Peach	6.5	0.4	37.33	455	0.88	7.77	1.65	0.04
O-14-07-16-030	Orchard	14174	128.688	35.6674	Peach	7	0.83	67.15	566	1.58	12.53	4.59	0.1
O-14-07-20-005	Orchard	14175	128.457	36.7886	Apple	6.7	1.24	45.24	680	2.3	8.38	2.72	0.08
O-14-08-01-002	Orchard	14176	128.648	35.3618	Persimmon	4.39	1.625	44.4102	1215.35	2.60033	5.49176	0.914858	0.263301
O-14-08-03-005	Orchard	14177	128.196	35.1665	Persimmon	7.2	0.429	35.0317	614.27	0.659394	12.3637	2.97751	0.26526
O-14-08-03-008	Orchard	14178	128.138	35.1605	Pear	5.54	0.2435	18.7226	1048.32	1.71543	6.25327	1.92069	0.24231
O-14-08-03-020	Orchard	14179	128.063	35.2174	Pear	5.37	0.2095	41.9622	980.395	0.552777	4.90309	0.949413	0.248578
O-14-08-06-002	Orchard	14180	128.115	35.0611	Persimmon	5.08	0.757	31.7906	905.924	0.777075	5.268	1.28294	0.296796
O-14-08-06-005	Orchard	14181	128.116	35.0561	Persimmon	6.73	0.4145	33.0663	956.121	1.20514	13.6052	2.75467	0.304576
O-14-08-07-009	Orchard	14182	128.829	35.3251	Persimmon	5.5	0.574	32.8939	316.112	0.690368	6.9982	2.05498	0.277259
O-14-08-07-013	Orchard	14183	128.758	35.3329	Peach	5.68	0.7715	65.9947	1074.38	2.496	11.2332	3.00256	0.389094
O-14-08-08-003	Orchard	14184	128.699	35.3879	Persimmon	4.4	0.97	38.9279	906.886	1.1364	4.37099	1.35636	0.28613
O-14-08-08-014	Orchard	14185	128.864	35.5644	Apple	7.54	0.6035	29.8252	578.637	1.05401	17.7961	2.03189	0.293622
O-14-08-08-016	Orchard	14186	128.885	35.5885	Apple	7.49	0.4385	40.0313	348.217	0.71827	16.1479	2.58887	0.272461
O-14-08-11-003	Orchard	14187	128.275	35.3252	Peach	5.69	0.1635	26.3082	772.371	0.773823	7.79377	1.81145	0.260437
O-14-08-12-002	Orchard	14188	128.387	35.2703	Pear	6.78	0.2115	38.1004	460.611	0.520137	13.3834	6.15376	0.268575
O-14-08-12-010	Orchard	14189	128.509	35.3383	Peach	6.2	0.8645	16.8952	141.833	0.496837	11.8597	3.84738	0.446111
O-14-08-13-003	Orchard	14190	128.54	35.4446	Persimmon	5.08	3.395	56.4438	1239.26	1.69586	9.90948	2.55001	0.444786
O-14-08-13-008	Orchard	14191	128.61	35.4134	Apple	6.88	0.158	16.1366	137.812	0.656387	7.88057	3.2041	0.39422
O-14-08-15-001	Orchard	14192	127.875	34.9355	Persimmon	6.24	0.384	26.3427	625.399	0.854625	5.53815	1.21341	0.231182
O-14-08-17-001	Orchard	14193	128.036	35.3423	Persimmon	7.29	0.2905	34.3076	739.624	0.51631	10.4433	1.09364	0.277473
O-14-08-17-003	Orchard	14194	127.906	35.25	Pear	5.07	0.2285	44.3413	968.487	0.929327	3.74655	0.381462	0.249276
O-14-08-18-006	Orchard	14195	127.826	35.6651	Apple	7.03	0.4015	39.0314	531.692	0.410413	9.38549	1.45903	0.391616
O-14-08-18-007	Orchard	14196	127.776	35.6026	Apple	6.75	1.185	62.6846	1052.53	2.37424	10.6138	3.03304	0.356145
O-14-08-19-002	Orchard	14197	127.955	35.6511	Apple	5.68	1.805	39.4796	1089.08	1.41311	6.70071	1.57762	0.29395
O-14-08-19-009	Orchard	14198	127.895	35.7693	Apple	6.52	0.661	39.3417	1062.61	1.34951	6.18459	1.34645	0.257775
O-14-08-19-012	Orchard	14199	127.828	35.6726	Apple	6.85	0.282	34.8248	631.49	0.712395	6.65955	1.82716	0.229974
O-14-08-20-004	Orchard	14200	128.153	35.5528	Persimmon	5.47	0.2475	35.1006	517.677	0.534612	3.46129	0.565294	0.294311
O-14-09-01-004	Orchard	14201	126.596	33.5113	Citrus	5.4	0.39	37.15	256	0.63	4.88	2.02	0.14
O-14-09-01-016	Orchard	14202	126.505	33.4851	Citrus	4.57	0.33	39.83	560	0.3	0.64	0.26	0.07
O-14-09-03-013	Orchard	14203	126.397	33.4517	Citrus	5.08	0.2	27.27	360	0.58	1.35	0.89	0.02
O-14-09-03-014	Orchard	14204	126.358	33.4541	Citrus	5.17	0.22	38.15	761	0.46	2.41	0.7	0.08
O-14-09-04-002	Orchard	14205	126.671	33.5125	Citrus	4.7	0.31	57.58	364	0.35	2.21	0.56	0.24
O-14-09-04-005	Orchard	14206	126.634	33.5188	Citrus	5.17	0.37	34.89	1322	0.6	5.14	1.32	0.15
O-14-09-04-007	Orchard	14207	126.635	33.525	Citrus	4.52	0.37	88.15	887	0.44	1.71	0.4	0.17
O-14-09-05-002	Orchard	14208	126.231	33.3232	Citrus	5.17	0.22	28.52	458	0.49	3.14	1.47	0.19
O-14-09-06-007	Orchard	14209	126.285	33.3739	Citrus	5.24	0.42	60.6	719	1.13	5.15	1.39	0.18
O-14-09-06-011	Orchard	14210	126.279	33.3568	Citrus	5.99	0.23	31.94	324	0.89	5.81	1.98	0.14
O-14-09-07-004	Orchard	14211	126.449	33.2545	Citrus	5.02	0.98	95.28	167	0.83	5.41	1.51	0.34
O-14-09-07-007	Orchard	14212	126.574	33.2643	Citrus	4.36	1.24	145.13	266	0.52	1.33	0.27	0.09
O-14-09-07-010	Orchard	14213	126.61	33.244	Citrus	4.29	0.4	87.59	535	0.33	0.47	0.18	0.16
O-14-09-07-022	Orchard	14214	126.524	33.2445	Citrus	4.52	0.52	85.42	598	0.32	1	0.27	0.13
O-14-09-07-030	Orchard	14215	126.431	33.2629	Citrus	6.26	0.55	87.25	105	0.84	13.42	3.89	0.19
O-14-09-07-035	Orchard	14216	126.461	33.2653	Citrus	5.32	0.47	129.96	99	0.28	6.03	1.61	0.23
O-14-09-08-002	Orchard	14217	126.712	33.2801	Citrus	4.21	0.79	131.39	316	0.66	0.61	0.29	0.12
O-14-09-08-005	Orchard	14218	126.714	33.3291	Citrus	4.92	0.48	170.16	395	0.33	3.56	0.93	0.12
O-14-09-08-018	Orchard	14219	126.723	33.3155	Citrus	4.88	0.47	178.93	145	0.37	1.59	0.44	0.07
O-14-09-08-025	Orchard	14220	126.63	33.2619	Citrus	4.91	0.66	113.51	282	0.34	4.27	0.85	0.12
O-14-09-08-026	Orchard	14221	126.704	33.3132	Citrus	5.66	0.94	136.97	118	0.15	4.13	1.88	0.19
O-14-09-09-012	Orchard	14222	126.288	33.2568	Citrus	4.6	0.64	92.4	596	0.83	2.58	0.68	0.16
O-14-09-10-007	Orchard	14223	126.865	33.3663	Citrus	5.14	0.39	149.21	125	0.57	3.69	0.51	0.13
O-14-09-10-012	Orchard	14224	126.867	33.4399	Citrus	5.52	0.61	154.1	85	0.51	9.34	3.09	0.26
O-14-09-12-007	Orchard	14225	126.83	33.3272	Citrus	4.77	0.54	110.24	441	0.76	4.17	0.92	0.16
P-15-01-07-002	Paddy	15001	127.1	37.0943	Rice	6.3	0.18	30.7	186	0.279083	4.82313	0.740829	0.111644
P-15-01-07-013	Paddy	15002	126.98	37.0573	Rice	6.9	0.39	20.5	27	0.298412	6.51	2.18253	0.478034
P-15-01-07-027	Paddy	15003	127.076	36.9726	Rice	5.5	0.29	32.6	78	0.354668	6.68448	1.99923	0.348195
P-15-01-15-004	Paddy	15004	126.758	37.4158	Rice	7	0.88	11.6	81	1.00531	7.75	3.24531	1.21
P-15-01-19-007	Paddy	15005	127.228	37.2745	Rice	7.2	0.58	7.9	18	0.363446	8.58	1.53493	0.247782
P-15-01-19-015	Paddy	15006	127.207	37.1609	Rice	5.9	0.14	22.7	159	0.280843	3.49497	0.779256	0.0935929
P-15-01-20-004	Paddy	15007	126.738	37.7781	Rice	5.9	0.36	29.8	38	0.248514	5.3338	0.831408	0.278773
P-15-01-20-015	Paddy	15008	126.944	37.9781	Rice	5.8	0.51	14.4	37	0.300911	5.5297	2.18231	0.59987
P-15-01-21-006	Paddy	15009	127.611	37.1403	Rice	5.9	0.32	20.7	139	0.196974	3.09251	0.496355	0.0995563
P-15-01-21-014	Paddy	15010	127.609	37.138	Rice	6.1	0.4	22	92	0.309842	4.25133	0.7033	0.146933
P-15-01-22-003	Paddy	15011	127.305	37.0067	Rice	6.1	0.32	39.7	67	0.164379	5.799	1.26133	0.159561
P-15-01-22-012	Paddy	15012	127.493	37.0997	Rice	5.5	0.33	22.6	65	0.345176	4.02534	0.76493	0.128356
P-15-01-23-002	Paddy	15013	126.549	37.659	Rice	6	1.88	17.745	56	0.617704	5.18783	3.08246	0.35
P-15-01-23-011	Paddy	15014	126.555	37.6695	Rice	5.6	0.49	11.267	9	0.179608	4.08658	2.30178	0.432927
P-15-01-24-007	Paddy	15015	127.042	37.7711	Rice	6.1	0.38	18.644	88	0.444161	6.01903	0.935744	0.23144
P-15-01-25-007	Paddy	15016	127.529	37.3861	Rice	5.6	0.39	26.087	56	0.339258	5.44165	1.07851	0.156555
P-15-01-26-005	Paddy	15017	126.767	37.1983	Rice	5.5	1.85	13.603	31	0.239212	5.0293	3.47982	0.56
P-15-01-26-021	Paddy	15018	126.863	37.1732	Rice	6.2	1.79	19.226	46	0.32183	5.33714	2.44452	0.27
P-15-01-26-030	Paddy	15019	126.934	37.1366	Rice	6.3	0.6	37.531	38	0.122068	6.94	1.53582	0.28796
P-15-01-28-003	Paddy	15020	127.053	38.1221	Rice	6.4	0.31	11.701	41	0.295335	5.10161	1.27312	0.160109
P-15-01-28-015	Paddy	15021	127.066	38.0435	Rice	5.6	0.38	32.352	91	0.260683	5.1973	1.4703	0.188308
P-15-01-30-002	Paddy	15022	127.508	37.8472	Rice	5.8	0.16	8.409	77	0.0609545	0.828553	0.206566	0.046368
P-15-01-31-003	Paddy	15023	127.698	37.5415	Rice	5.2	0.21	15.606	35	0.199972	2.57676	0.492496	0.103541
P-15-01-31-013	Paddy	15024	127.735	37.3998	Rice	5.8	0.35	33.393	50	0.16188	5.03039	0.678104	0.115302
P-15-01-31-017	Paddy	15025	127.472	37.4891	Rice	5.3	0.33	21.773	72	0.187851	4.02556	1.11441	0.127782
P-15-02-01-03	Paddy	15026	127.75	37.9386	Rice	6.04	0.38	38.09	209	0.358494	6.74325	0.708412	0.232684
P-15-02-01-08	Paddy	15027	127.672	37.9372	Rice	5.65	0.13	19.96	456	0.334593	2.78192	0.435333	0.123819
P-15-02-02-06	Paddy	15028	127.996	37.4024	Rice	5.52	0.33	23.45	128	0.282488	4.46961	0.699185	0.202105
P-15-02-02-11	Paddy	15029	127.897	37.367	Rice	5.72	0.42	18.38	134	0.393087	3.63264	0.606823	0.257403
P-15-02-02-16	Paddy	15030	127.823	37.3204	Rice	7.24	0.46	21.54	393	0.57588	5.30849	1.04528	0.766751
P-15-02-03-01	Paddy	15031	128.849	37.8283	Rice	6.1	0.41	28.9	156	0.404197	6.07474	0.887366	0.240713
P-15-02-03-07	Paddy	15032	128.829	37.7992	Rice	5.56	0.28	20.22	128	0.590995	4.26275	0.64949	0.241753
P-15-02-03-14	Paddy	15033	128.856	37.8455	Rice	5.6	0.42	20.1	57	0.717	3.76337	1.16752	0.453097
P-15-02-03-16	Paddy	15034	128.92	37.7066	Rice	5.86	0.35	36.27	184	0.743284	6.41119	1.5537	0.27987
P-15-02-06-01	Paddy	15035	129.227	37.3704	Rice	5.32	0.3	13.64	73	0.513729	3.25127	0.581737	0.197651
P-15-02-06-02	Paddy	15036	129.236	37.3545	Rice	5.4	0.23	13.12	31	0.145678	4.76057	1.07188	0.198808
P-15-02-08-01	Paddy	15037	127.957	37.755	Rice	5.15	0.23	23.79	74	0.125785	3.01209	0.555317	0.188512
P-15-02-08-12	Paddy	15038	127.864	37.7228	Rice	5.3	0.24	18.33	68	0.15857	3.35744	0.535309	0.162388
P-15-02-09-05	Paddy	15039	128.069	37.4598	Rice	5.46	0.43	17.06	56	0.56	3.75	0.76	0.24
P-15-02-09-12	Paddy	15040	128.007	37.5356	Rice	5.53	0.21	18.08	87	0.134545	3.96935	0.568403	0.155963
P-15-02-10-03	Paddy	15041	128.423	37.232	Rice	7.43	0.43	47.98	177	0.7	12.31	4.42	0.12
P-15-02-11-01	Paddy	15042	128.404	37.3795	Rice	5.57	0.21	24.35	192	0.256471	2.85898	0.697959	0.124654
P-15-02-13-02	Paddy	15043	127.25	38.2081	Rice	5.99	0.37	20.87	59	0.350199	4.25391	0.547366	0.174537
P-15-02-13-004	Paddy	15044	127.263	38.1792	Rice	5.66	0.46	22.71	54	0.54	6.56	1.88	0.19
P-15-02-13-008	Paddy	15045	127.239	38.2263	Rice	5.65	0.33	16.37	147	0.339678	5.1724	0.520955	0.15
P-15-02-13-08	Paddy	15046	127.995	38.0921	Rice	5.88	0.41	18.25	138	0.37	3.7	0.55	0.14
P-15-02-15-01	Paddy	15047	127.991	38.0802	Rice	5.66	0.28	18.55	198	0.22	3.86	0.64	0.1
P-15-02-16-03	Paddy	15048	128.232	38.1324	Rice	5.83	0.31	9.34	40	0.37	2.82	0.51	0.1
P-15-02-17-02	Paddy	15049	128.383	38.3515	Rice	5.69	0.32	16.39	184	0.474394	4.22695	0.605457	0.1802
P-15-02-17-03	Paddy	15050	128.4	38.4471	Rice	5.82	0.35	19.12	94	0.497737	4.68385	0.856963	0.183658
P-15-03-01-001	Paddy	15051	127.463	36.6771	Rice	6.42	0.20015	18.2054	129.064	0.262117	5.11638	0.816174	0.337461
P-15-03-01-009	Paddy	15052	127.47	36.6994	Rice	5.15	0.14815	21.5845	61.9216	0.236223	3.20398	0.8078	0.323272
P-15-03-02-002	Paddy	15053	127.899	36.9678	Rice	5.45	0.47615	21.8258	248.236	0.280328	3.38293	0.489272	0.091891
P-15-03-02-005	Paddy	15054	127.845	37.0764	Rice	5.64	0.179	29.0322	52.67	0.418647	6.19623	0.903761	0.124357
P-15-03-02-022	Paddy	15055	127.844	37.0129	Rice	5.9	0.15615	22.0672	82.898	0.192605	4.24519	0.46035	0.0881581
P-15-03-03-005	Paddy	15056	128.207	37.1561	Rice	5.03	0.1208	21.4121	36.182	0.337068	5.16865	0.54967	0.0871783
P-15-03-03-007	Paddy	15057	128.199	37.108	Rice	5.5	0.10055	21.3086	96.638	0.213638	4.30486	0.650299	0.0871517
P-15-03-03-008	Paddy	15058	128.179	37.0746	Rice	5.66	0.13645	23.6878	247.32	0.270468	5.16137	0.777739	0.106559
P-15-03-04-006	Paddy	15059	127.513	36.7662	Rice	5.8	0.12205	14.5506	158.01	0.264865	4.02365	0.943828	0.356868
P-15-03-04-025	Paddy	15060	127.49	36.5508	Rice	5.91	0.1326	21.2052	160.3	0.408967	4.10973	0.659784	0.308408
P-15-03-04-034	Paddy	15061	127.483	36.7275	Rice	5.7	0.11065	19.0674	159.842	0.313288	2.83899	0.669184	0.310977
P-15-03-05-008	Paddy	15062	127.361	36.2905	Rice	5.52	0.1658	29.377	215.26	0.261971	5.1645	0.838573	0.433293
P-15-03-05-018	Paddy	15063	127.721	36.5195	Rice	5.51	0.1228	24.6877	216.176	0.235634	4.1312	0.805253	0.390564
P-15-03-06-004	Paddy	15064	127.584	36.2623	Rice	5.31	0.11715	17.9986	98.012	0.165502	4.0406	1.00449	0.330695
P-15-03-06-012	Paddy	15065	127.76	36.3231	Rice	5.19	0.08425	6.96496	170.376	0.188068	4.13606	0.931027	0.329207
P-15-03-07-011	Paddy	15066	127.72	36.2149	Rice	5.19	0.11025	26.4806	278.464	0.13481	4.07008	0.79277	0.327896
P-15-03-07-015	Paddy	15067	127.758	36.1962	Rice	4.6	0.1212	22.8258	119.08	0.218664	3.01345	0.615675	0.27243
P-15-03-08-006	Paddy	15068	127.437	36.9589	Rice	5.35	0.0733	6.34432	63.2	0.158553	4.30868	1.90498	0.332956
P-15-03-08-022	Paddy	15069	127.477	36.8473	Rice	4.9	0.1079	19.8605	90.226	0.227869	3.66703	0.723063	0.296817
P-15-03-09-001	Paddy	15070	127.521	36.4658	Rice	5.64	0.10065	22.0327	158.01	0.139577	2.80594	0.47638	0.384983
P-15-03-09-008	Paddy	15071	127.648	36.8174	Rice	5.79	0.1177	30.6527	499.22	0.536959	5.56173	1.3537	0.3481
P-15-03-10-011	Paddy	15072	127.549	37.0036	Rice	5.05	0.08775	12.4818	45.342	0.708067	5.93038	0.482966	0.105136
P-15-03-10-015	Paddy	15073	127.49	37.0339	Rice	4.64	0.16805	25.5497	121.828	0.237251	3.19745	1.0924	0.103163
P-15-03-11-005	Paddy	15074	128.326	37.0864	Rice	6.3	0.19425	34.9972	141.522	0.535301	9.86838	2.61657	0.110898
P-15-03-11-008	Paddy	15075	128.296	37.0654	Rice	6.94	0.36815	27.5495	84.272	0.950167	14.8281	3.07601	0.13786
P-15-04-01-04	Paddy	15076	127.142	36.9463	Rice	6.1	0.415	28.2639	104	0.166758	4.23136	0.911404	0.187498
P-15-04-02-03	Paddy	15077	127.012	36.3337	Rice	6.43333	0.508333	24.236	110	0.190406	6.92952	1.16865	0.229385
P-15-04-02-21	Paddy	15078	127.061	36.311	Rice	6	0.56	20.959	53	0.218338	5.34014	0.863707	0.352314
P-15-04-03-02	Paddy	15079	126.643	36.2216	Rice	5.83333	0.256667	19.7301	99	0.222948	4.9743	0.850719	0.33303
P-15-04-03-04	Paddy	15080	126.612	36.2512	Rice	5.8	0.218333	25.4649	434	0.137335	3.66907	0.62065	0.271716
P-15-04-03-06	Paddy	15081	126.585	36.2587	Rice	5.8	0.271667	26.8985	152.361	0.195674	3.71627	0.664559	0.307718
P-15-04-04-18	Paddy	15082	127.033	36.7843	Rice	5.33333	0.518333	29.3563	328	0.151634	4.4423	0.909528	0.160711
P-15-04-05-17	Paddy	15083	126.479	36.771	Rice	6.26667	2.11667	23.5533	54	0.452894	6.64496	1.94176	1.72436
P-15-04-05-23	Paddy	15084	126.419	36.9657	Rice	5.03333	1.28833	18.7061	20	0.408626	2.67847	0.846827	0.702936
P-15-04-05-24	Paddy	15085	126.432	36.9872	Rice	5.03333	2.005	17.2041	7	0.356495	3.34283	1.37069	1.19484
P-15-04-06-08	Paddy	15086	127.159	36.2147	Rice	5.96667	0.38	27.7178	154	0.193678	5.71281	0.899845	0.305787
P-15-04-09-04	Paddy	15087	126.985	36.2641	Rice	6	0.395	22.0513	62	0.20107	6.06464	0.921827	0.127279
P-15-04-09-12	Paddy	15088	126.863	36.2705	Rice	6.06667	0.325	23.0071	159	0.233212	4.72776	0.673456	0.121488
P-15-04-10-13	Paddy	15089	126.632	36.1043	Rice	6.1	0.465	26.6937	112	0.280722	5.87553	1.56606	0.300788
P-15-04-10-15	Paddy	15090	126.614	36.1255	Rice	7	0.418333	22.5292	58	0.658573	7.03999	1.74795	0.204956
P-15-04-11-05	Paddy	15091	126.793	36.4473	Rice	6.06667	0.536667	26.6255	87	0.163087	3.74885	0.665162	0.318615
P-15-04-11-08	Paddy	15092	126.719	36.4368	Rice	5.3	0.325	21.7783	59	0.159845	5.15025	1.21393	0.151437
P-15-04-12-05	Paddy	15093	126.695	36.5981	Rice	6.46667	0.28	25.9428	216	0.378188	4.16357	1.17895	0.193092
P-15-04-12-18	Paddy	15094	126.692	36.5972	Rice	6.36667	0.516667	39.3693	447	0.422081	5.26961	1.44416	0.188899
P-15-04-13-03	Paddy	15095	126.67	36.696	Rice	5.66667	0.343333	23.1437	66	0.283903	5.69042	1.27424	0.187828
P-15-04-13-15	Paddy	15096	126.783	36.7569	Rice	5.33333	0.496667	17.1359	136	0.227796	4.92027	2.06194	0.201622
P-15-04-14-12	Paddy	15097	126.282	36.6988	Rice	7.03333	2.47	24.7139	64	0.37936	6.74692	2.19057	1.30296
P-15-04-14-15	Paddy	15098	126.262	36.7945	Rice	5.46667	1.45	17.409	79	0.509893	5.17766	1.2251	0.271384
P-15-04-15-08	Paddy	15099	126.793	36.8425	Rice	6.13333	1.15667	25.3283	55	0.449823	7.04424	3.33489	0.819223
P-15-04-15-20	Paddy	15100	126.606	36.9142	Rice	7.16667	1.395	14.8829	71	0.0877096	18.2354	2.9802	0.9194
P-15-05-01-008	Paddy	15101	127.137	35.8915	Rice	5.2	0.2733	29.239	151.995	0.214004	10.0461	0.94177	0.0393504
P-15-05-02-014	Paddy	15102	126.886	36.0099	Rice	5.62	0.22705	19.5502	77.3745	0.386732	5.94877	1.94342	0.126229
P-15-05-03-003	Paddy	15103	126.936	36.0157	Rice	5.56	0.527	21.2742	52.3036	0.597318	6.85329	0.903535	0.143729
P-15-05-03-022	Paddy	15104	127.031	35.9953	Rice	5.1	0.2044	16.8607	55.8455	0.140419	8.05339	0.832003	0.0481659
P-15-05-04-002	Paddy	15105	126.808	35.5205	Rice	5.86	0.939	24.1015	154.178	0.493155	4.09897	0.674347	0.158837
P-15-05-04-006	Paddy	15106	127.001	35.6002	Rice	5.77	0.6305	23.1706	184.153	0.262962	3.48237	0.593022	0.0903726
P-15-05-05-002	Paddy	15107	127.385	35.5092	Rice	5.86	0.25755	17.0331	161.567	0.200084	5.06761	0.670753	0.0871538
P-15-05-05-015	Paddy	15108	127.601	35.5138	Rice	4.89	0.26295	13.6886	45.8366	0.16301	2.88407	0.497573	0.0668407
P-15-05-06-001	Paddy	15109	127.149	35.9275	Rice	5.92	0.4491	27.653	1027.05	0.398837	4.04882	0.650128	0.0820067
P-15-05-06-012	Paddy	15110	127.08	35.8993	Rice	5.33	0.2634	21.619	121.556	0.199205	3.52337	0.864999	0.0356097
P-15-05-07-007	Paddy	15111	127.845	35.9557	Rice	5.57	0.25185	25.6876	39.4439	0.111981	7.44544	0.643408	0.0120922
P-15-05-08-007	Paddy	15112	127.361	35.7301	Rice	5.13	0.3638	26.8944	241.702	0.194372	4.90436	0.509723	0.0217921
P-15-05-08-012	Paddy	15113	127.396	35.6882	Rice	5.29	0.3105	19.757	236.581	0.600123	7.4476	0.918017	0.00874293
P-15-05-09-003	Paddy	15114	127.636	35.7456	Rice	5.26	0.49775	10.7578	62.1286	0.352514	9.10571	0.946982	0.00974337
P-15-05-09-011	Paddy	15115	127.42	35.5673	Rice	5.67	0.29615	26.9978	59.6072	0.514228	3.77362	0.893442	0.0432217
P-15-05-10-003	Paddy	15116	127.237	35.6548	Rice	5.19	0.1691	15.5505	146.499	0.117914	3.26248	0.375518	0.0294766
P-15-05-10-007	Paddy	15117	127.337	35.5079	Rice	5.32	0.29755	25.5152	112.149	0.204337	3.40062	0.662635	0.0972742
P-15-05-11-014	Paddy	15118	126.725	35.832	Rice	5.98	0.6255	30.3424	289.816	0.167886	2.72771	1.67901	0.30332
P-15-05-11-018	Paddy	15119	126.945	35.8005	Rice	6.09	0.2945	21.9293	47.8094	0.181645	4.03576	2.23045	0.0976657
P-15-05-12-002	Paddy	15120	127.252	35.4399	Rice	5.17	0.251	24.8256	424.482	0.20415	4.21249	0.503799	0.0200087
P-15-05-12-012	Paddy	15121	127.091	35.329	Rice	5.32	0.43235	22.9292	33.3543	0.243747	5.25058	1.11237	0.0497753
P-15-05-13-013	Paddy	15122	126.667	35.758	Rice	5.58	0.49045	12.3438	45.0849	0.157741	3.23071	1.42804	0.237959
P-15-05-13-025	Paddy	15123	126.682	35.7095	Rice	5.76	0.23145	22.0672	80.8416	0.18612	7.64587	1.54914	0.0841525
P-15-05-14-001	Paddy	15124	126.623	35.4617	Rice	5.01	0.18495	19.1364	73.7719	0.176828	2.37525	0.333306	-0.00297231
P-15-05-14-009	Paddy	15125	126.542	35.4555	Rice	5.2	0.36215	23.5843	62.5671	0.200987	4.27944	1.23506	0.0830941
P-15-06-02-009	Paddy	15126	127.557	34.8586	Rice	4.99667	0.441667	32.3333	52.3333	0.186667	4.8	1.8	0.156667
P-15-06-03-014	Paddy	15127	127.284	34.9056	Rice	5.90667	0.191667	64	364	0.246667	4.43	0.633333	0.0966667
P-15-06-03-019	Paddy	15128	127.337	34.939	Rice	5.70333	0.275	56	329.333	0.243333	4.80667	0.856667	0.0666667
P-15-06-04-023	Paddy	15129	126.771	35.0301	Rice	5.90333	0.251667	22.3333	88.6667	0.57	4.48333	1.57333	0.15
P-15-06-05-012	Paddy	15130	127.724	35.0141	Rice	5.57667	0.371667	44.6667	152.667	0.15	2.99667	0.456667	0.0933333
P-15-06-05-024	Paddy	15131	127.709	35.0866	Rice	6.04	0.216667	43.6667	35	0.45	5.48333	0.923333	0.113333
P-15-06-09-002	Paddy	15132	127.357	34.7047	Rice	5.36333	0.35	27	19.6667	0.26	5.97	2.07667	0.22
P-15-06-09-011	Paddy	15133	127.272	34.6448	Rice	5.71333	0.373333	30	27.3333	0.476667	3.02	0.723333	0.15
P-15-06-09-025	Paddy	15134	127.352	34.7047	Rice	5.74333	2.14333	24.6667	48.3333	0.253333	6.01333	2.07333	1.75333
P-15-06-10-009	Paddy	15135	127.215	34.7676	Rice	6.01667	2.16	26	133.667	0.446667	5.60333	4.07667	1.99333
P-15-06-10-021	Paddy	15136	127.094	34.7952	Rice	5.16667	0.135	25.3333	30	0.153333	2.25667	0.49	0.0666667
P-15-06-11-008	Paddy	15137	126.975	34.8929	Rice	5.93667	0.206667	32	38	0.25	5.35667	1.09333	0.0933333
P-15-06-11-025	Paddy	15138	126.95	34.9972	Rice	6.47667	0.521667	18	27	0.276667	6.63667	1.37667	0.136667
P-15-06-12-008	Paddy	15139	126.902	34.7168	Rice	5.55333	0.151667	35.3333	189.667	0.13	3.69333	0.663333	0.05
P-15-06-12-019	Paddy	15140	126.926	34.6726	Rice	5.39667	0.24	44	124	0.153333	4.39	0.806667	0.133333
P-15-06-13-014	Paddy	15141	126.769	34.7121	Rice	5.79	0.245	42	44.6667	0.336667	3.99667	0.87	0.126667
P-15-06-14-008	Paddy	15142	126.637	34.643	Rice	5.27	0.563333	34	436.667	0.353333	2.84667	0.473333	0.09
P-15-06-14-020	Paddy	15143	126.664	34.5651	Rice	5.63333	0.541667	37	446	0.19	4.68667	0.786667	0.133333
P-15-06-15-002	Paddy	15144	126.682	34.8089	Rice	5.72	0.426667	29	6.33333	0.193333	4.51333	1.54333	0.23
P-15-06-16-002	Paddy	15145	126.459	34.9726	Rice	6.15	0.133333	20	153.667	0.26	4.55667	0.943333	0.0466667
P-15-06-17-005	Paddy	15146	126.521	35.018	Rice	6.25333	0.318333	28.3333	41	0.48	9.19667	4.45	0.213333
P-15-06-17-024	Paddy	15147	126.502	35.0988	Rice	6.32	0.235	43.6667	112.333	0.2	6.12333	1.8	0.0833333
P-15-06-17-030	Paddy	15148	126.508	35.109	Rice	5.98	0.501667	27.6667	45.3333	0.523333	7.88667	2.75333	0.27
P-15-06-18-010	Paddy	15149	126.4	35.2525	Rice	5.75667	0.41	31	135.333	0.266667	5.47	1.59	0.243333
P-15-06-19-013	Paddy	15150	126.774	35.3895	Rice	6.49667	0.178333	28.3333	33.6667	0.16	5.13667	0.916667	0.1
P-15-07-02-012	Paddy	15151	129.317	35.7711	Rice	5.58	0.54	27	130	0.476	4.882	1.282	0.174
P-15-07-02-028	Paddy	15152	129.268	35.7837	Rice	5.92	0.365	19.38	191	0.52	5.749	0.919	0.144
P-15-07-02-034	Paddy	15153	129.233	36.039	Rice	5.43	0.56	32.72	100	0.487	4.52	1.255	0.177
P-15-07-03-026	Paddy	15154	128.059	36.1382	Rice	6.85	0.521	25.41	216	0.59	7.773	1.669	0.164
P-15-07-03-031	Paddy	15155	128.19	36.1648	Rice	7.05	0.811	39.74	376	0.483	10.4	2.361	0.449
P-15-07-04-002	Paddy	15156	128.561	36.5809	Rice	6.6	0.29	19.79	33	0.418	6.635	1.158	0.157
P-15-07-04-008	Paddy	15157	128.67	36.5066	Rice	5.64	0.419	26.2	193	0.481	4.954	0.663	0.107
P-15-07-05-007	Paddy	15158	128.388	36.2107	Rice	6.41	0.578	23.29	124	0.516	6.432	1.699	0.308
P-15-07-07-013	Paddy	15159	128.792	36.0308	Rice	6.43	0.567	56.41	1098	0.839	11.558	2.837	0.086
P-15-07-08-020	Paddy	15160	128.184	36.5601	Rice	6.21	0.341	22.36	44	0.424	4.335	0.968	0.212
P-15-07-08-032	Paddy	15161	128.296	36.3877	Rice	6.77	0.394	44.43	68	0.273	5.364	1.257	0.103
P-15-07-09-006	Paddy	15162	128.143	36.7339	Rice	6.33	0.454	52.22	503	0.785	6.569	1.126	0.144
P-15-07-09-028	Paddy	15163	128.125	36.7062	Rice	6.07	0.434	66.56	264	0.283	5.317	0.685	0.083
P-15-07-09-029	Paddy	15164	128.256	36.5825	Rice	6.36	0.375	29.45	36	0.107	7.842	1.93	0.14
P-15-07-11-009	Paddy	15165	128.634	36.1839	Rice	5.31	0.334	19.65	57	0.167	4.648	0.951	0.111
P-15-07-12-007	Paddy	15166	128.357	36.4211	Rice	5.5	0.201	12	31	0.147	4.951	1.033	0.087
P-15-07-12-013	Paddy	15167	128.369	36.4078	Rice	5.98	0.314	16.91	20	0.152	6.937	1.844	0.147
P-15-07-13-005	Paddy	15168	128.915	36.2888	Rice	4.83	0.328	28.03	102	0.106	3.416	0.571	0.139
P-15-07-14-002	Paddy	15169	129.124	36.6619	Rice	5.21	0.316	21.02	63	0.153	3.64	0.677	0.059
P-15-07-16-004	Paddy	15170	128.695	35.6659	Rice	7	0.869	46.12	112	0.603	11.466	2.509	0.222
P-15-07-17-010	Paddy	15171	128.279	35.7071	Rice	5.66	0.289	22.31	31	0.181	3.904	0.781	0.112
P-15-07-18-010	Paddy	15172	128.191	35.8927	Rice	6.47	0.891	12.72	208	0.215	6.182	0.924	0.174
P-15-07-20-017	Paddy	15173	128.493	36.6276	Rice	6.2	0.21	15.12	28	0.146	6.652	1.201	0.087
P-15-07-20-020	Paddy	15174	128.287	36.6076	Rice	6.26	0.292	24.17	49	0.158	9.207	2.299	0.142
P-15-07-21-001	Paddy	15175	128.687	36.88	Rice	5.62	0.156	15.43	19	0.047	3.449	0.522	0.088
P-15-08-01-012	Paddy	15176	128.707	35.316	Rice	6.05	0.963	20.83	225.428	0.28443	9.86017	2.30901	0.586748
P-15-08-02-007	Paddy	15177	128.385	35.1239	Rice	5.68	0.2815	37.7901	52.212	0.153516	7.00919	1.35514	0.471649
P-15-08-03-001	Paddy	15178	128.097	35.2351	Rice	5.59	0.325	29.4459	85.0231	0.310923	5.43906	1.14658	0.380031
P-15-08-03-002	Paddy	15179	128.098	35.2151	Rice	6.92	0.293	26.2393	244.774	0.208152	9.17288	1.98631	0.66452
P-15-08-03-003	Paddy	15180	128.116	35.2072	Rice	6.14	0.293	17.4814	130.264	0.427713	7.02805	1.95056	0.594221
P-15-08-06-020	Paddy	15181	128.073	35.0541	Rice	5.24	0.985	41.7208	286.378	0.876943	5.08449	0.952158	0.33786
P-15-08-06-021	Paddy	15182	128.042	35.0554	Rice	5.49	0.3285	20.757	74.6448	0.250825	5.76235	1.75715	0.376408
P-15-08-08-001	Paddy	15184	128.728	35.522	Rice	5.75	0.3605	22.76	60.2453	0.193402	5.99953	1.24424	0.357931
P-15-08-08-014	Paddy	15185	128.729	35.3709	Rice	6.61	0.678	26.58	894.7	0.51935	7.43976	2.35265	0.655783
P-15-08-11-003	Paddy	15186	128.236	35.2604	Rice	5.01	0.3675	24.2	222.029	0.348625	4.20194	1.00406	0.324819
P-15-08-11-005	Paddy	15187	128.307	35.3268	Rice	6.01	0.282	16.58	391.224	0.127049	5.38673	0.858361	0.371389
P-15-08-12-001	Paddy	15188	128.446	35.3433	Rice	5.35	0.1695	18.14	53.8242	0.361451	5.03396	1.46263	0.386519
P-15-08-12-003	Paddy	15189	128.512	35.3479	Rice	5.96	0.287	26.9289	98.0212	0.291355	8.19808	2.13993	0.456075
P-15-08-13-006	Paddy	15190	128.514	35.4362	Rice	6.22	0.497	29.0322	184.592	0.274576	7.86299	1.62833	0.498372
P-15-08-13-007	Paddy	15191	128.428	35.5344	Rice	7.3	0.5495	36.2385	437.573	0.545486	11.3329	3.14127	0.458956
P-15-08-14-004	Paddy	15192	128.358	35.0664	Rice	5.56	0.378	44.9274	268.214	0.471623	8.88072	1.41496	0.375491
P-15-08-14-006	Paddy	15193	128.359	35.0375	Rice	5.92	0.245	31.2044	71.8785	0.167568	7.08383	1.98052	0.41726
P-15-08-15-002	Paddy	15194	127.898	34.8521	Rice	6.09	0.488	28.4805	798.9	0.625673	6.37494	1.1537	0.282772
P-15-08-16-012	Paddy	15195	127.912	34.9996	Rice	7.36	1.99	15.6539	32.5272	0.389476	9.05229	2.36764	1.93
P-15-08-17-007	Paddy	15196	127.939	35.2704	Rice	4.87	0.249	31.101	103.609	0.377548	3.49808	0.699107	0.331819
P-15-08-17-014	Paddy	15197	128.086	35.3385	Rice	5.78	0.2	31.5492	264.577	0.165508	6.54868	1.13302	0.320306
P-15-08-18-012	Paddy	15198	127.807	35.6469	Rice	5.91	0.23	25.3083	219.822	0.27462	5.91277	0.991833	0.331186
P-15-08-20-004	Paddy	15199	128.111	35.5549	Rice	4.84	0.1585	12.45	68.2878	0.0937407	1.78	0.33	0.320548
P-15-08-20-005	Paddy	15200	128.193	35.6059	Rice	5.99	0.3945	20.93	127.91	0.258378	4.24395	0.982583	0.318583
P-11-08-01-030	Paddy	15201	126.545	33.2525	Rice	5.58333	0.310333	153.584	19.9505	0.225757	12.5183	3.54338	0.349543
P-11-08-01-032	Paddy	15202	126.545	33.2516	Rice	5.37333	0.307833	151.196	32.9027	0.269681	9.2984	2.4723	0.415311
P-11-08-01-021	Paddy	15203	126.545	33.2529	Rice	5.54667	0.3815	158.018	24.2923	0.175081	12.2522	3.74794	0.345194
P-11-08-01-007	Paddy	15204	126.544	33.2532	Rice	5.86333	0.357833	93.542	57.9462	0.153938	11.6467	2.65603	0.296767
P-11-08-01-010	Paddy	15205	126.544	33.2522	Rice	5.51667	0.4295	149.012	28.4876	0.205893	11.4371	3.2072	0.390373
P-11-08-01-014	Paddy	15206	126.544	33.2519	Rice	5.27	0.2605	85.4227	32.9394	0.18313	6.54724	2.15257	0.314978
P-11-08-01-001	Paddy	15207	126.533	33.2613	Rice	5.46	0.511333	133.251	23.3763	0.210497	10.2129	2.99441	0.430042
P-11-08-01-016	Paddy	15208	126.544	33.2515	Rice	5.39333	0.381833	123.495	39.9376	0.223336	9.07086	2.5968	0.381731
P-11-08-01-006	Paddy	15209	126.544	33.2527	Rice	5.55667	0.446167	165.387	9.87448	0.207956	13.0506	3.72601	0.360418
P-11-08-01-017	Paddy	15210	126.544	33.2511	Rice	5.38667	0.386167	114.829	70.2206	0.205143	8.2831	2.3522	0.385327
G-16-01-01-002	Greenhouse	16001	126.948	37.2991	spinach	6.7	2.41	26.5	857	0.27	11.45	3.89	0.37
G-16-01-02-001	Greenhouse	16002	127.119	37.4483	young_radish	7	3.04	30.1	2099	0.73	14.64	4.76	0.82
G-16-01-07-001	Greenhouse	16003	127.076	37.0936	tomato	6.6	3.08	17.3	479	0.56	8.01	3.05	0.5
G-16-01-08-001	Greenhouse	16004	127.014	37.9072	young_radish	5.3	1.43	14.8	1252	0.2	5.13	1.42	0.15
G-16-01-09-001	Greenhouse	16005	126.892	37.2973	tomato	6.5	6.54	66.9	3018	3.22	18.87	6.86	1.33
G-16-01-10-001	Greenhouse	16006	126.849	37.7054	tomato	5.6	1.78	33.1	1766	1.63	7.15	1.11	0.29
G-16-01-10-011	Greenhouse	16007	126.876	37.6225	celery	7.1	2.99	31.4	2993	2.59	13.51	5.12	0.57
G-16-01-12-001	Greenhouse	16008	127.136	37.5823	chives	6.2	1.87	68.4	2485	1.68	14.68	4	0.43
G-16-01-13-002	Greenhouse	16009	127.159	37.6602	spinach	6.5	4.57	28.7	1452	1.92	12.24	4.01	1.21
G-16-01-13-005	Greenhouse	16010	127.171	37.6993	green_onion	7.4	3.48	16.4	485	0.17	16.23	2.36	0.58
G-16-01-13-011	Greenhouse	16011	127.321	37.5645	curled_mallow	6.6	0.8	44	1600	0.7	10.81	2.76	0.22
G-16-01-18-001	Greenhouse	16012	127.21	37.5678	chives	6.8	2.13	46.6	2056	0.98	12.68	2.63	0.38
G-16-01-19-002	Greenhouse	16013	127.228	37.2944	spinach	7.3	1.71	45.1	2159	1.56	14.15	4.45	0.5
G-16-01-20-001	Greenhouse	16014	126.756	37.8701	oriental_melon	6.4	0.89	8.7	331	0.22	5.71	2.55	0.64
G-16-01-21-001	Greenhouse	16015	127.48	37.2996	chives	6.9	2.02	38.5	1618	2.24	11.14	3.05	0.41
G-16-01-22-001	Greenhouse	16016	127.182	36.9674	cucumber	6.2	5.17	33.6	1091	3.18	11.9	2.61	0.41
G-16-01-23-001	Greenhouse	16017	126.654	37.7402	kale	6.9	1.28	15.2	728	0.53	5.85	2.45	0.49
G-16-01-24-001	Greenhouse	16018	126.98	37.8062	cucumber	6.3	5.35	29.7	1328	1.1	13.42	3.2	0.48
G-16-01-24-003	Greenhouse	16019	126.98	37.7979	cucumber	7.2	3.61	33.4	1183	1.31	11.63	3.99	0.37
G-16-01-25-001	Greenhouse	16020	127.531	37.3855	pumpkin	7.3	6.88	57.8	1698	4.02	16.76	5	1.14
G-16-01-26-001	Greenhouse	16021	126.895	37.202	oriental_melon	5.5	3.66	22.1	1407	0.8	10.07	4.06	0.66
G-16-01-27-001	Greenhouse	16022	127.313	37.436	curled_mallow	4.3	1.07	40.7	2093	0.37	2.94	0.53	0.15
G-16-01-27-012	Greenhouse	16023	127.304	37.4417	lettuce	6.2	6.57	47.8	1783	1.84	13.6	4.19	0.93
G-16-01-29-002	Greenhouse	16024	127.185	38.0183	green_onion	6.5	2.47	46.9	1777	1.89	12.03	3.44	0.51
G-16-01-31-001	Greenhouse	16025	127.674	37.5424	bok_choy	6.4	0.86	32	1107	0.3	9.11	2.6	0.13
G-16-02-01-005	Greenhouse	16026	127.744	37.9598	tomato	7.48	0.96	30.38	1181	1.62	13.47	3.21	0.29
G-16-02-01-007	Greenhouse	16027	127.749	37.9521	tomato	6.25	11.15	61.18	1040	2.88	21.02	7.39	2.2
G-16-02-02-008	Greenhouse	16028	127.826	37.2779	green_onion	6.81	13.18	30.3	751	2.94	15.96	6.09	1.01
G-16-02-03-002	Greenhouse	16029	128.83	37.8547	chrysanthemum	6.21	0.24	31.31	733	0.22	9.43	3.63	0.56
G-16-02-03-004	Greenhouse	16030	128.888	37.7185	cucumber	6.78	6.32	18.24	362	0.39	11.1	6.18	0.71
G-16-02-04-001	Greenhouse	16031	129.105	37.499	tomato	7.48	20.08	53.95	1405	1.22	26.5	4.59	1.5
G-16-02-04-004	Greenhouse	16032	129.09	37.5843	cucumber	6.19	6.72	14.19	727	1.67	9.7	4.35	0.31
G-16-02-05-004	Greenhouse	16033	128.991	37.23	flower	7.53	0.83	56.33	847	2.19	17.32	3.17	0.45
G-16-02-06-002	Greenhouse	16034	128.604	38.1642	cel	7.8	4.77	59.48	1964	5.88	17.17	7.37	0.7
G-16-02-06-003	Greenhouse	16035	128.605	38.1632	cucumber	7.54	3.25	51.98	1818	3.42	15.26	5.97	0.56
G-16-02-07-001	Greenhouse	16036	129.215	37.3943	lettuce	5.5	1.77	82.12	1925	0.82	13.69	2.05	0.48
G-16-02-07-003	Greenhouse	16037	129.165	37.4661	tomato	6.87	7.75	57.81	1133	3.92	18.14	5.33	1.53
G-16-02-08-002	Greenhouse	16038	127.765	37.6196	pepper	7.58	0.51	51.49	1152	0.93	12.15	3.53	0.31
G-16-02-08-004	Greenhouse	16039	127.66	37.675	pepper	6.39	7.03	37.3	743	1.18	12.21	6.47	0.68
G-16-02-09-002	Greenhouse	16040	128.056	37.4595	cucumber	7.21	16.35	52.93	2329	6.67	16.69	9.72	4.38
G-16-02-10-001	Greenhouse	16041	128.287	37.2636	cucumber	6.38	4.1	24.4	824	1.2	10.26	3.39	0.24
G-16-02-10-002	Greenhouse	16042	128.253	37.2576	flower	4.77	4.1	27.3	460	0.97	7.22	2.16	0.21
G-16-02-11-002	Greenhouse	16043	128.429	37.4494	cucumber	6.7	4.63	22.69	232	1.09	17.15	2.1	0.26
G-16-02-12-002	Greenhouse	16044	128.81	37.3131	tomato	6.91	1.27	44.59	1941	1.92	15.29	5.04	0.24
G-16-02-13-002	Greenhouse	16045	127.467	38.2547	cucumber	7.31	0.71	61.67	1631	3.4	15.51	4.9	0.31
G-16-02-13-003	Greenhouse	16046	127.291	38.1184	tomato	7.27	0.83	38.59	1984	1.42	13.01	2.37	0.26
G-16-02-13-005	Greenhouse	16047	127.439	38.246	flower	6.39	0.6	40.38	1196	0.72	11.61	2.94	0.26
G-16-02-14-003	Greenhouse	16048	127.672	38.0553	tomato	6.04	12.03	63.27	1374	4.27	18.44	6.4	0.77
G-16-02-15-004	Greenhouse	16049	128.129	38.2765	cabage_lettuce	6.04	10.25	25.47	1100	1.59	18.24	5.29	0.78
G-16-02-18-001	Greenhouse	16050	128.648	38.094	cucumber	6.97	10.23	20.36	801	1.01	17.56	7.51	1.63
G-16-03-01-002	Greenhouse	16051	127.387	36.6423	tomato	7	2.5955	10.4819	317.852	0.23495	6.89429	2.49554	0.670429
G-16-03-01-004	Greenhouse	16052	127.383	36.6454	tomato	5.5	0	46.5	187.9	3.1	15.6	5.3	0.9
G-16-03-01-008	Greenhouse	16053	127.458	36.6686	green_onion	6.8	0	42.1	635.4	0.7	12.2	4.7	0.4
G-16-03-02-002	Greenhouse	16054	127.898	36.9761	lettuce	6.8	1.3	40.3	624.3	1	12.3	2.6	0.3
G-16-03-02-003	Greenhouse	16055	127.902	36.9773	spinach	6.2	0.5	22.6	386.6	0.8	8.3	1.8	0.4
G-16-03-02-004	Greenhouse	16056	127.894	36.9852	crown_daisy	7.5	0.6	32.2	985.2	0.4	16.7	2.7	0.4
G-16-03-03-002	Greenhouse	16057	128.099	37.1319	cucumber	7.1	0	39.4	919.5	4.3	18.8	7	0.7
G-16-03-03-005	Greenhouse	16058	128.225	37.1451	spinach	5.8	3.9	36.8	1860.4	1.3	10.2	2.9	0.4
G-16-03-04-003	Greenhouse	16059	127.334	36.6055	radish	6.1	6.5	50.2	927	1.9	16.7	4.8	0.6
G-16-03-04-010	Greenhouse	16060	127.37	36.6447	pumpkin	5.1	0	22.9	717.8	0.5	13.5	2.6	0.5
G-16-03-04-012	Greenhouse	16061	127.409	36.6848	pumpkin	7.2	0	62.8	92.4	5.2	12.1	5.3	2
G-16-03-06-002	Greenhouse	16062	127.677	36.3564	tomato	6.3	4.8	30	802.4	0.5	14.8	5.7	0.4
G-16-03-07-006	Greenhouse	16063	127.734	36.2304	cucumber	4.6	7.9	47.9	1672.3	2	11.7	3.5	0.7
G-16-03-07-007	Greenhouse	16064	127.656	36.0736	grape	7.6	1.1	40.4	999.4	1.7	18.8	4.9	0.4
G-16-03-07-009	Greenhouse	16065	127.679	36.1286	watermelon	7	0.29575	16.2228	1142.25	0.424264	6.7512	1.79385	6.03858
G-16-03-09-001	Greenhouse	16066	127.454	36.903	tomato	6	21.1	78.69	897.2	6.1	19.4	10	2.8
G-16-03-09-003	Greenhouse	16067	127.457	36.9037	watermelon	7	8.6	55.8	1020.4	4.2	13.3	5.9	1.7
G-16-03-09-007	Greenhouse	16068	127.503	36.8558	cucumber	6.6	2.6	46.7	526.1	1.6	10.9	3.1	0.7
G-16-03-10-002	Greenhouse	16069	127.806	36.8676	cucumber	7.1	2.1	23.4	477.2	0.5	9.2	2.8	0.4
G-16-03-10-004	Greenhouse	16070	127.816	36.8927	cucumber	5.4	0	48.7	945	2.7	19.9	6	1.1
G-16-03-10-008	Greenhouse	16071	127.868	36.6657	watermelon	6.9	0	25.9	665.3	0.7	10.5	2	0.1
G-16-03-11-001	Greenhouse	16072	127.514	36.9413	watermelon	5.8	11.3	44.9	380.6	2.2	12	4.3	1.4
G-16-03-11-005	Greenhouse	16073	127.606	37.0582	watermelon	6.5	12.1	42.7	748.1	3	22	8.4	1.5
G-16-03-11-007	Greenhouse	16074	127.561	36.9271	watermelon	5	17.2	24.8	260.8	1.3	17.1	5	29.1
G-16-03-11-009	Greenhouse	16075	127.508	36.9535	watermelon	7.1	0.5	12	57.4	0.3	6.2	2	0.2
G-16-04-01-002	Greenhouse	16076	127.309	36.7686	cucumber	6.4	8.28833	40.8485	1639.64	1.97492	12.0392	4.26855	0.550027
G-16-04-01-004	Greenhouse	16077	127.279	36.7231	melon	7.4	13.2467	38.8003	1703.76	2.01433	23.7082	8.29178	1.12244
G-16-04-02-012	Greenhouse	16078	127.12	36.5479	pepper	5.9	4.23	38.459	992.333	0.752936	10.234	2.63607	0.836603
G-16-04-04-001	Greenhouse	16079	127.073	36.7794	cucumber	6.76667	5.74167	51.9993	2045.73	3.41112	13.9924	3.80853	1.88008
G-16-04-04-003	Greenhouse	16080	127.069	36.7822	cucumber	6.1	12.65	63.4915	2977	3.58125	18.0095	5.96721	1.04776
G-16-04-05-001	Greenhouse	16081	126.524	36.7242	radish	5.13333	4.26	31.2906	1190.8	1.28115	10.1664	1.81845	0.314046
G-16-04-06-001	Greenhouse	16082	127.139	36.3062	strawberry	6.2	2.30667	26.5117	1679.33	1.00173	9.93338	2.43504	0.35367
G-16-04-06-003	Greenhouse	16083	127.145	36.3019	strawberry	5.2	7.45	24.1222	314.493	0.562968	13.2419	2.67813	0.521038
G-16-04-06-008	Greenhouse	16084	127.128	36.1987	strawberry	6.3	2.04	26.3979	592.347	0.381521	10.5333	2.04253	0.276587
G-16-04-06-021	Greenhouse	16085	127.087	36.2291	pumpkin	6.3	5.20667	32.4284	818.293	0.973637	12.7494	3.95621	1.50541
G-16-04-06-023	Greenhouse	16086	127.056	36.1927	watermelon	6.5	1.71333	33.7938	195.413	1.02292	8.01677	2.84999	0.498471
G-16-04-09-001	Greenhouse	16087	126.754	36.2082	strawberry	7.4	1.09667	20.8225	732.8	0.52201	10.1261	2.31172	0.365485
G-16-04-09-007	Greenhouse	16088	126.884	36.2687	watermelon	5.7	1.215	29.4701	1022.87	0.408192	9.77883	2.50381	0.306895
G-16-04-09-009	Greenhouse	16089	126.888	36.2582	watermelon	6	5.44167	36.4109	787.76	0.955926	10.5543	3.50683	0.417351
G-16-04-09-018	Greenhouse	16090	126.99	36.1559	cherry_tomato	5.6	3.91833	18.6606	436.627	0.44844	7.3525	3.3824	0.490062
G-16-04-09-025	Greenhouse	16091	126.99	36.1635	cherry_tomato	6.4	5.92167	20.1398	687	0.747454	11.3521	3.63441	0.822331
G-16-04-10-001	Greenhouse	16092	126.654	36.0691	vegetable	5.7	1.83833	33.1111	1453.39	0.50234	10.8223	6.13424	0.312614
G-16-04-11-004	Greenhouse	16093	126.86	36.3885	cherry_tomato	5.9	2.57667	25.0325	818.293	0.949937	8.32725	2.04875	0.241409
G-16-04-12-003	Greenhouse	16094	126.515	36.5847	pepper	6.73333	8.69333	43.4655	1343.47	1.36199	13.486	4.34649	0.545231
G-16-04-12-006	Greenhouse	16095	126.559	36.5402	tomato	7	1.44	30.7217	806.08	1.1099	11.6786	3.74531	0.221751
G-16-04-12-007	Greenhouse	16096	126.542	36.5867	cucumber	6	5.06833	57.3471	1731.24	1.72532	11.2268	3.99559	0.327192
G-16-04-13-003	Greenhouse	16097	126.852	36.726	watermelon	6.43333	3.43667	39.483	1850.32	1.86935	12.0524	3.64692	0.378381
G-16-04-13-009	Greenhouse	16098	126.859	36.7353	cherry_tomato	6.26667	2.02667	25.6014	1465.6	0.912272	9.07876	1.83738	0.147881
G-16-04-13-015	Greenhouse	16099	126.786	36.5681	strawberry	6.4	1.72667	14.4506	116.027	0.580828	7.27058	2.54207	0.280535
G-16-04-15-006	Greenhouse	16100	126.684	36.8032	ground_cherry	5.1	6.08167	22.643	1154.16	0.644297	11.1746	4.28087	0.583893
G-16-05-01-001	Greenhouse	16101	126.83	35.9777	tomato	5.75	1.019	61.7537	531.28	1.61739	3.39661	1.70608	0.471575
G-16-05-01-005	Greenhouse	16102	126.826	35.9803	cucumber	6.65	2.2655	65.6844	476.32	1.74181	10.4535	4.65975	0.730365
G-16-05-01-006	Greenhouse	16103	126.869	35.9967	eggplant	4.95	6.725	57.2023	659.52	1.67441	4.19581	4.46334	0.644263
G-16-05-02-003	Greenhouse	16104	126.956	36.1056	cherry_tomato	6.3	5.585	58	833.56	2.57296	6.06492	6.13659	3.77565
G-16-05-02-004	Greenhouse	16105	126.97	36.1306	watermelon	6.83	0.531	53.1682	421.36	0.40957	5.47844	4.4092	0.834354
G-16-05-02-011	Greenhouse	16106	126.955	35.9195	cherry_tomato	6.41	1.6155	36.7212	801.5	0.30336	4.21467	1.19863	1.04625
G-16-05-03-001	Greenhouse	16107	126.919	35.6466	watermelon	5.29	5.065	29	343.5	0.392282	3.84441	3.16276	0.5697
G-16-05-03-006	Greenhouse	16108	126.912	35.6766	tomato	5.26	8.38	66.2016	1548.04	3.47497	7.41392	7.30931	2.42983
G-16-05-03-010	Greenhouse	16109	126.935	35.5868	tomato	4.87	1.5165	44.7895	508.38	0.143701	1.70704	1.02913	0.298917
G-16-05-04-004	Greenhouse	16110	127.309	35.3332	watermelon	6.74	0.577	38.5831	2042.68	1.61739	4.46931	1.33399	0.229726
G-16-05-05-001	Greenhouse	16111	126.788	35.8443	tomato	7.04	2.343	43.031	792.34	2.2291	7.7241	1.90825	1.12233
G-16-05-05-006	Greenhouse	16112	126.838	35.9002	tomato	6.88	3.329	33.7214	677.84	1.5068	4.62615	2.31145	2.36885
G-16-05-06-002	Greenhouse	16113	127.238	36.0049	strawberry	6.04	2.835	48.9271	1351.1	1.43768	5.2273	2.21238	0.375189
G-16-05-06-005	Greenhouse	16114	127.181	35.8643	lettuce	5.75	4.986	69	2235.04	2.24983	7.21342	2.7924	0.997721
G-16-05-06-010	Greenhouse	16115	127.121	35.9274	strawberry	7	0.6795	38.8934	1410.64	1.63986	8.0245	0.749938	0.291831
G-16-05-07-005	Greenhouse	16116	127.308	35.7346	sweet_potato	4.87	2.9035	25.1359	535.86	0.775382	0.938573	1.86621	0.324946
G-16-05-08-001	Greenhouse	16117	127.68	35.9202	bean	6.24	0.4129	35.273	1309.88	0.434505	3.35399	0.440056	0.149904
G-16-05-09-006	Greenhouse	16118	127.602	35.7742	pepper	5.72	7.415	45.8239	1566.36	2.12369	5.69815	2.50555	0.803858
G-16-05-10-003	Greenhouse	16119	127.208	35.5816	tomato	6.33	2.83	23.3774	316.02	0.712623	4.69531	1.27121	0.416338
G-16-05-11-001	Greenhouse	16120	127.084	35.3374	potato	6.81	2.84	51.4097	934.32	2.06839	6.13059	3.22381	0.408486
G-16-05-11-002	Greenhouse	16121	127.241	35.4464	vegetable	6.49	6.685	35.9971	1016.76	0.781111	6.11417	4.43397	1.40472
G-16-05-12-001	Greenhouse	16122	126.674	35.4456	watermelon	6.16	8.91	34	554.18	0.998645	6.1271	3.86374	0.96378
G-16-05-12-020	Greenhouse	16123	126.652	35.3763	watermelon	7.41	6.035	53	540.44	1.28804	9.21562	2.82408	0.661314
G-16-05-13-003	Greenhouse	16124	126.692	35.7442	strawberry	6.55	4.1115	31	1392.32	1.26418	4.13328	2.56027	1.46048
G-16-05-13-007	Greenhouse	16125	126.662	35.6155	pumpkin	6.88	0.8245	33	522.12	0.257864	5.20424	1.12606	0.198717
G-16-06-02-001	Greenhouse	16126	127.647	34.7855	cucumber	4.98333	7.17667	45	705	1.77667	16.19	3.21667	0.463333
G-16-06-03-006	Greenhouse	16127	127.331	34.9074	cucumber	6.16	5.98667	50.6667	953.667	3.62	11.0267	4.33667	0.576667
G-16-06-03-007	Greenhouse	16128	127.339	34.8996	cucumber	6.92	11.21	81.3333	1937.33	8.52667	16.4467	7.24	1.24667
G-16-06-03-017	Greenhouse	16129	127.329	34.9054	cucumber	7.32	5.25333	96.3333	1589	5.08333	17.6167	6.81	3.6
G-16-06-04-004	Greenhouse	16130	126.811	35.0446	radish	7.42667	0.653333	38	1559	0.56	11.7733	2.15	1.13667
G-16-06-04-005	Greenhouse	16131	126.817	35.0454	eggplant	5.83333	2.41333	34	1513.67	1.64	9.69667	2.25333	1.19
G-16-06-04-014	Greenhouse	16132	126.817	35.0458	young_radish	5.80667	5.69333	41	1553	1.81	12.4833	3.67667	1.94333
G-16-06-04-015	Greenhouse	16133	126.795	35.054	green_pumpkin	6.67333	2.65	25	1268.67	0.763333	10.7433	3.57667	0.256667
G-16-06-05-004	Greenhouse	16134	127.595	34.9745	tomato	5.92333	2.74	35	1155.33	1.83667	11.3367	2.22	0.356667
G-16-06-07-002	Greenhouse	16135	127.304	35.2705	melon	6.21333	2.12667	35	931	0.696667	9.13667	2.85333	0.28
G-16-06-07-003	Greenhouse	16136	127.301	35.2675	watermelon	6.60333	2.36667	21.3333	703	0.8	6.31333	2.22	0.16
G-16-06-08-001	Greenhouse	16137	127.429	35.2545	green_pumpkin	5.73667	3.82333	38	575	1.40667	8.52333	2.21	0.156667
G-16-06-08-004	Greenhouse	16138	127.438	35.247	cucumber	6.01333	1.92333	32	938.667	1.81667	7.72	1.49	0.113333
G-16-06-08-006	Greenhouse	16139	127.44	35.2447	green_pumpkin	6.88	1.74	45	1213.33	1.71667	10.94	2.19667	0.14
G-16-06-09-002	Greenhouse	16140	127.336	34.5723	cucumber	5.4	4.41667	115.333	2169.67	2.44	19.4467	6.56333	3.46667
G-16-06-10-008	Greenhouse	16141	127.257	34.7938	cherry_tomato	6.66333	21.0333	60	1565.33	5.01	28.6367	8.84667	2.34
G-16-06-10-010	Greenhouse	16142	127.256	34.7912	cherry_tomato	6.54	9.17	52.3333	1120.33	4.09333	13.9867	6.31333	1.11667
G-16-06-12-002	Greenhouse	16143	126.915	34.5714	cherry_tomato	6.00333	10.61	66	680.667	5.14	16.02	6.02333	1.04
G-16-06-12-004	Greenhouse	16144	126.919	34.6151	potato	6.02333	0.48	25	135	0.366667	8.02333	1.37333	0.1
G-16-06-13-004	Greenhouse	16145	126.791	34.6359	young_radish	5.53667	3.45667	26.6667	861	1.32667	6.94	3.40333	1.02333
G-16-06-13-008	Greenhouse	16146	126.791	34.6362	tomato	5.27667	3.63333	16.3333	409.667	0.74	5.06333	2.06667	0.513333
G-16-06-13-013	Greenhouse	16147	126.727	34.6512	strawberry	5.11	14.6933	30.3333	650.333	1.73	14.8967	7.23333	1.14333
G-16-06-15-012	Greenhouse	16148	126.617	34.844	young_radish	6.75333	4.44333	34.6667	1161.33	2.43	6.03333	3.90333	1.14333
G-16-06-21-006	Greenhouse	16149	126.627	34.6522	pumpkin	7.09667	4.70667	29.6667	967	1.60667	15.6033	9.86667	0.66
G-16-06-21-007	Greenhouse	16150	126.626	34.6518	pumpkin	7.37	2.38667	42	836	1.14667	16.0833	5.21333	0.546667
G-16-07-02-003	Greenhouse	16151	129.439	35.7865	tomato	7.3	0.973	45.88	840	2.612	13.181	4.256	0.376
G-16-07-02-005	Greenhouse	16152	129.236	35.9273	strawberry	7.45	1.093	27.85	1070	0.943	13.144	1.783	0.282
G-16-07-03-008	Greenhouse	16153	128.193	36.2057	oriental_melon	7.67	7.02	21.62	188	0.258	17.235	4.293	1.042
G-16-07-03-013	Greenhouse	16154	128.163	36.149	tomato	7.08	4.495	18.93	650	0.34	10.98	2.957	0.437
G-16-07-04-002	Greenhouse	16155	128.496	36.5435	strawberry	7.03	1.093	25.26	917	0.311	8.274	1.175	0.133
G-16-07-04-003	Greenhouse	16156	128.501	36.5452	watermelon	6.78	6.68	55.36	1391	2.782	12.968	5.739	0.712
G-16-07-04-004	Greenhouse	16157	128.478	36.5389	strawberry	7.15	3.025	30.77	1244	2.265	9.165	2.938	0.618
G-16-07-05-006	Greenhouse	16158	128.457	36.1637	oriental_melon	7.48	2.66	32.6	1239	1.48	11.013	2.64	0.326
G-16-07-05-012	Greenhouse	16159	128.39	36.1734	watermelon	7.29	2.625	35.62	972	1.057	9.174	3.561	0.472
G-16-07-08-002	Greenhouse	16160	128.148	36.5539	cucumber	7.01	4.12	35.36	626	0.539	9.317	3.007	0.66
G-16-07-08-003	Greenhouse	16161	128.158	36.3962	cucumber	6.95	9.095	33.14	761	1.881	12.911	4.828	1.842
G-16-07-10-001	Greenhouse	16162	128.769	35.8632	oriental_melon	7.81	5.21	46.72	845	1.8	21.754	6.857	0.922
G-16-07-11-008	Greenhouse	16163	128.695	36.1326	cucumber	6.75	5.74	76.25	1316	1.441	18.724	4.313	0.528
G-16-07-12-001	Greenhouse	16164	128.554	36.3124	cucumber	6.32	4.15	24.94	459	0.625	8.881	3.928	0.412
G-16-07-12-005	Greenhouse	16165	128.579	36.3796	eggplant	7.16	1.257	32.47	755	1.179	12.838	2.245	0.258
G-16-07-12-006	Greenhouse	16166	128.578	36.3841	cucumber	7.18	0.835	50.1	902	0.832	13.106	2.674	0.238
G-16-07-14-001	Greenhouse	16167	129.082	36.5545	watermelon	6.54	1.254	41.05	1021	1.449	12.163	3.866	0.18
G-16-07-15-001	Greenhouse	16168	129.378	36.3655	cherry_tomato	7.07	1.865	23.84	456	0.251	13.052	4.636	0.499
G-16-07-16-003	Greenhouse	16169	128.701	35.6639	strawberry	5.85	0.341	29.22	622	0.153	6.299	1.916	0.139
G-16-07-19-002	Greenhouse	16170	128.408	35.9215	cucumber	6.85	2.285	32.17	1446	1.385	13.248	2.078	0.249
G-16-07-19-003	Greenhouse	16171	128.406	35.9306	cucumber	7.18	2.465	62.25	1907	2.447	16.234	3.672	0.336
G-16-07-19-015	Greenhouse	16172	128.379	35.9786	oriental_melon	7.75	4.74	31.08	855	3.207	15.767	3.777	0.92
G-16-07-20-007	Greenhouse	16173	128.417	36.5789	tomato	6.86	0.421	14.51	248	0.422	5.271	1.839	0.11
G-16-07-20-013	Greenhouse	16174	128.503	36.7096	tomato	6.78	1.955	22.44	887	0.553	6.955	1.994	0.163
G-16-07-20-014	Greenhouse	16175	128.294	36.5815	watermelon	6.83	5.595	22.73	352	0.26	14.702	4.549	0.401
G-16-08-01-025	Greenhouse	16176	128.716	35.3527	watermelon	7.13	3.125	17.7917	473.297	1.59642	9.2515	2.84609	0.821304
G-16-08-02-002	Greenhouse	16177	128.475	35.12	etc	5.43	1.665	39.7554	689.702	0.591211	6.42115	2.07466	0.473172
G-16-08-02-003	Greenhouse	16178	128.282	35.0746	tomato	7.07	0.9305	37.928	742.83	2.1885	8.70822	2.72802	0.641622
G-16-08-03-015	Greenhouse	16179	128.142	35.2451	pumpkin	7.07	2.175	23.3085	987.448	2.11714	10.9073	3.34831	1.14634
G-16-08-03-017	Greenhouse	16180	128.154	35.2454	pumpkin	7.2	0.622	11.137	357.24	0.282097	7.6602	1.88991	0.370498
G-16-08-03-021	Greenhouse	16181	128.176	35.1274	pumpkin	7.44	2.75	40.1002	571.95	2.25678	13.1228	3.84185	0.709095
G-16-08-06-005	Greenhouse	16182	127.938	35.0975	strawberry	7.3	1.13	34.48	796.645	0.923785	10.0549	2.67078	0.630435
G-16-08-08-003	Greenhouse	16183	128.651	35.5416	pepper	7.01	2.445	37.135	1248.14	3.65985	9.9501	3.97119	0.511739
G-16-08-08-005	Greenhouse	16184	128.65	35.5414	pepper	6.7	1.02	41.4794	1318.9	2.31176	10.5439	3.05103	0.257739
G-16-08-08-011	Greenhouse	16185	128.803	35.3924	strawberry	7.27	1.27	37.7901	634.101	3.82609	9.41617	4.4856	0.86087
G-16-08-09-001	Greenhouse	16186	128.586	34.868	pumpkin	6.89	4.06	53.375	824.492	2.11845	17.0482	4.26563	0.324354
G-16-08-09-004	Greenhouse	16187	128.579	34.8607	tomato	5.31	3.95	33.2387	1009.98	0.501361	8.60438	1.62821	0.46051
G-16-08-11-006	Greenhouse	16188	128.248	35.2583	watermelon	7.53	2.955	30.7562	1196.11	4.31969	14.44	5.54074	1.18348
G-16-08-11-016	Greenhouse	16189	128.3	35.3198	watermelon	6.97	3.065	29.5149	1446.46	1.69361	10.7335	5.47819	0.752174
G-16-08-11-018	Greenhouse	16190	128.284	35.3227	watermelon	6.7	3.615	43.9965	721.53	3.24552	15.6836	5.43704	1.52783
G-16-08-12-005	Greenhouse	16191	128.307	35.3108	watermelon	7.49	3.25	40.9278	1022.94	1.73402	15.4092	7.64938	0.693043
G-16-08-13-012	Greenhouse	16192	128.534	35.393	pepper	6.68	2.615	8.13728	511.586	0.582864	7.56487	2.05761	1.30783
G-16-08-14-006	Greenhouse	16193	128.213	35.1084	pumpkin	6.16	1.085	46.7204	655.673	0.994684	9.63921	2.3059	0.248262
G-16-08-14-008	Greenhouse	16194	128.322	34.9928	tomato	7.07	1.415	50.6856	1248.14	1.94798	16.0655	4.66974	0.201595
G-16-08-16-004	Greenhouse	16195	127.887	35.2136	strawberry	6.92	0.7005	59.3401	1435.46	1.7601	13.4331	3.38107	0.406435
G-16-08-18-001	Greenhouse	16196	127.8	35.6007	strawberry	7.43	0.76	40.4795	1327.28	1.6894	11.9595	3.1092	0.265428
G-16-08-19-003	Greenhouse	16197	128.007	35.7122	strawberry	7.14	1.37	43.5827	1145.6	2.07663	19.8809	2.41391	0.371549
G-16-08-19-005	Greenhouse	16198	127.856	35.7015	strawberry	7.01	0.503	41.1346	1284.19	1.47125	9.66912	2.7717	0.184936
G-16-08-20-001	Greenhouse	16199	128.104	35.5394	tomato	7	0.43	34.0318	1447.19	0.595652	5.23453	1.38848	0.372957
G-16-08-20-010	Greenhouse	16200	128.305	35.5684	lettuce	7.04	1.74	12.6197	554.409	0.787275	4.64369	1.54406	1.60375
G-16-09-01-001	Greenhouse	16201	126.564	33.4797	orange	6.11	1.31333	49.4474	520.105	1.22504	9.71391	2.43529	0.186603
G-16-09-02-024	Greenhouse	16202	126.436	33.2547	hanrabong	5.12333	4.02667	96.7242	135.202	1.81842	9.27645	2.8839	0.554154
G-16-09-01-027	Greenhouse	16203	126.62	33.5209	hanrabong	5.49667	0.923667	58.6721	817.438	1.16442	11.0778	2.73281	0.252574
G-16-09-01-028	Greenhouse	16204	126.39	33.4584	hanrabong	4.92667	0.953167	68.7787	305.028	1.55149	5.43746	1.67709	0.138321
G-16-09-01-029	Greenhouse	16205	126.391	33.443	onshiu orange	4.81333	0.643333	24.6898	410.002	0.880267	2.0988	1.829	0.139626
G-16-09-01-031	Greenhouse	16206	126.306	33.3985	orange	5.91333	0.870833	30.9979	786.478	1.74084	8.42981	3.21131	0.139336
G-16-09-01-032	Greenhouse	16207	126.253	33.3561	onshiu orange	5.02667	2.125	100.048	800.95	2.67789	9.91018	4.42333	0.380165
G-16-09-02-034	Greenhouse	16208	126.841	33.3472	onshiu orange	4.71333	2.94333	167.741	78.2264	1.27236	7.02096	2.28803	0.223575
G-16-09-02-036	Greenhouse	16209	126.736	33.3134	hanrabong	5.46	2.06167	184.834	177.154	2.25902	17.653	6.17802	0.294476
G-16-09-02-038	Greenhouse	16210	126.362	33.2595	hanrabong	5.35667	0.967333	86.6855	213.611	1.4901	11.2142	3.40408	0.164419
G-16-09-02-039	Greenhouse	16211	126.673	33.274	onshiu orange	4.72333	2.86	117.48	268.022	3.60803	7.91916	2.50356	0.328694
